# Supplementary material for: Increased production of piRNAs from euchromatic clusters and genes in Anopheles gambiae compared with Drosophilamelanogaster
Source: Epigenetics Chromatin. 2015 Nov 27;8:50. doi: 10.1186/s13072-015-0041-5 (PMC4662822; doi:10.1186/s13072-015-0041-5)
Supplement: Supplementary file 2 — 10.1186/s13072-015-0041-5 piRNA library definitions and sizes for An. gambiae and D. melanogaster. [file 13072_2015_41_MOESM2_ESM.xlsx]

## Sheet: Sheet1
Table S1. piRNA library definitions and sizes for An. gambiae and D. melanogaster.
Library Type	An. gambiae	Percentage of total library	D. melanogaster	Percentage of total library
Total 24-29 nt library, Non-Collapsed, Non-Unique (NCNU)	22569568	-	2634680	-
Gene mapping library, Non-Collapsed, Unique (NCU)	6805309	30.1526	-	-
piRNA Cluster ID library, Collapsed, Unique (CU)	568080	2.51702	202533	7.6872
