# Supplementary material for: Increased production of piRNAs from euchromatic clusters and genes in Anopheles gambiae compared with Drosophilamelanogaster
Source: Epigenetics Chromatin. 2015 Nov 27;8:50. doi: 10.1186/s13072-015-0041-5 (PMC4662822; doi:10.1186/s13072-015-0041-5)
Supplement: Supplementary file 3 — 10.1186/s13072-015-0041-5 The piRNA pool derived from TE sequences in D. melanogaster and An. gambiae. [file 13072_2015_41_MOESM3_ESM.xlsx]

## Sheet: TE "overlap" method
Table S2. The piRNA pool derived from TE sequences in D. melanogaster and An. gambiae.
Drosophila melanogaster					Drosophila melanogaster
Arm	TE piRNAs	Unique piRNAs	% of TE derived piRNAs		Arm	TE-derived piRNAs	Total piRNAs	% of TE piRNAs
4	2968	7022	42.2672		Total	559646	685533	81.6366
X	19309	35307	54.6889
Y	790	1234	64.0194
2R	44389	58120	76.3747
2L	16776	28208	59.4725
3R	18340	32436	56.5421
3L	27620	40206	68.6962
Total	130192	202533	64.2819
Anopheles gambiae					Anopheles gambiae
Arm	TE-derived piRNAs	Unique piRNAs	% TE derived piRNAs		Arm	TE-derived piRNAs	Total piRNAs	% TE derived piRNAs
X	41683	82443	50.5598		Total	8890061	22569568	39.3896
2R	31813	96641	32.9187
2L	19952	71638	27.8511
3R	5482	40696	13.4706
3L	13770	49935	27.5758
UK	62376	226557	27.5321
Total	175076	568080	30.8189
Total No UK	112700	341353	33.0157
