# Supplementary material for: Increased production of piRNAs from euchromatic clusters and genes in Anopheles gambiae compared with Drosophilamelanogaster
Source: Epigenetics Chromatin. 2015 Nov 27;8:50. doi: 10.1186/s13072-015-0041-5 (PMC4662822; doi:10.1186/s13072-015-0041-5)
Supplement: Supplementary file 5 — 10.1186/s13072-015-0041-5Distribution and composition of piRNA clusters in the An. gambiae genome. [file 13072_2015_41_MOESM5_ESM.xlsx]

## Sheet: Anopheles gambiae
Table S3. Distribution and composition of piRNA clusters in the An. gambiae genome.
Arm	Cluster Start	Cluster End	Cluster Size	Unique piRNAs	Unique RPM	Unique RPM (no UK)	Unique RPKM (cluster length)	Unique RPKM (no UK)	Cluster Rank (Unique piRNAs)	Cluster Rank (with unknown)	TE % in Cluster	Unique piRNAs mapping to TEs	% TE- Unique piRNAs	Total possible piRNAs mapping to TEs	% TE- Total piRNAs	Genes in Cluster	Subdivision	Chromatin Type
2R	57980001	58195000	215000	29010	51.0668	84.943	237.52	395.084	1	1	47.3735	20640	71.1479	1660804	87.7458	12	19C	Eu
2L	5080001	5645000	565000	18052	31.7772	52.8573	56.2429	93.5528	2	2	44.8522	7367	40.8099	1123131	66.6565	6	20D-21A	IH
X	22595001	23880000	1285000	16371	28.8181	47.9353	22.4266	37.3037	3	3	48.2156	10503	64.1561	2915215	65.3425	19	6	PH
X	20140001	21340000	1200000	14862	26.1618	43.5168	21.8015	36.264	4	5	52.844	10620	71.4574	1970317	80.5734	10	6A	PH
X	21370001	22565000	1195000	9534	16.7828	27.9161	14.0442	23.3608	5	6	50.0148	6268	65.7437	2039876	72.2839	14	6A-B	PH
3L	4175001	5060000	885000	9320	16.4061	27.2895	18.538	30.8356	6	7	36.8262	4523	48.53	1223625	66.7173	27	38C	IH
X	24085001	24395000	310000	8330	14.6634	24.3907	47.3014	78.6798	7	8	47.9594	6823	81.9088	883835	70.0028	4	6	PH
X	11585001	11705000	120000	8115	14.285	23.7612	119.041	198.01	8	9	29.1942	2853	35.1571	263754	52.7586	8	1D	Eu
2L	1130001	2030000	900000	6786	11.9455	19.8698	13.2728	22.0776	9	10	49.9986	4508	66.4309	2004645	81.0203	11	20B-C	PH
2R	45825001	46040000	215000	6748	11.8786	19.7586	55.2493	91.9002	10	11	44.6367	3584	53.112	598898	69.9954	0	16D	Eu
3R	52600001	53205000	605000	4910	8.64315	14.3768	14.2862	23.7633	11	15	37.1183	2714	55.2749	801640	67.1362	14	37D	PH
2L	635001	1105000	470000	4204	7.40037	12.3096	15.7455	26.1906	12	18	53.6745	2899	68.9581	770366	79.2731	4	20B	PH
3L	21085001	21165000	80000	3648	6.42163	10.6816	80.2704	133.52	13	21	12.0388	1847	50.6305	110702	72.4784	11	42B	Eu
3L	20835001	20870000	35000	3625	6.38114	10.6142	182.318	303.263	14	22	30.1686	1822	50.2621	201813	64.2575	3	42A	Eu
X	3300001	3370000	70000	3337	5.87417	9.77094	83.9168	139.585	15	24	29.8471	1114	33.3833	467121	58.4741	2	3D	Eu
X	12680001	12875000	195000	2574	4.53105	7.53683	23.2362	38.6504	16	29	18.2928	1306	50.7382	181546	37.6792	11	1C	Eu
2R	61230001	61550000	320000	2560	4.50641	7.49583	14.0825	23.4245	17	30	45.7303	1712	66.875	450875	67.552	4	19E	PH
2L	205001	595000	390000	2533	4.45888	7.41678	11.433	19.0174	18	31	51.4897	1660	65.5349	735367	79.0093	7	20A	PH
2R	15330001	15350000	20000	2365	4.16315	6.92486	208.157	346.243	19	33	32.775	1606	67.907	106299	82.998	3	10C	Eu
3L	900001	1265000	365000	2231	3.92726	6.5325	10.7596	17.8973	20	34	45.9397	1392	62.3935	490562	82.5794	4	38A	PH
2R	60525001	60890000	365000	1991	3.50479	5.82977	9.60216	15.972	21	35	46.6342	1219	61.2255	616977	67.3503	6	19E	PH
2R	5775001	5865000	90000	1929	3.39565	5.64823	37.7294	62.7581	22	37	10.0844	511	26.4904	103058	17.036	14	8C	Eu
2L	4040001	4190000	150000	1837	3.2337	5.37885	21.558	35.859	23	40	26.9593	428	23.2989	68701	81.9813	5	20D	Eu
2R	60920001	61195000	275000	1707	3.00486	4.9982	10.9268	18.1753	24	41	40.7647	1015	59.461	367310	85.2354	2	19E	PH
3R	52170001	52410000	240000	1278	2.24968	3.74206	9.37368	15.5919	25	52	46.1171	700	54.7731	264285	82.7724	7	37D	PH
3L	10001	120000	110000	1132	1.99268	3.31456	18.1152	30.1324	26	55	40.6082	940	83.0389	139780	64.1029	2	38A	PH
X	13410001	13495000	85000	1032	1.81665	3.02176	21.3723	35.5501	27	59	36.4976	258	25	97282	42.6646	11	1A	Eu
2L	5001	175000	170000	1023	1.8008	2.99541	10.593	17.62	28	60	48.5188	440	43.0108	312978	67.2287	1	20A	PH
2R	51785001	51795000	10000	999	1.75856	2.92513	175.856	292.513	29	62	1.73	2	0.2002	3462	0.28885	1	18B	Eu
3L	1305001	1435000	130000	995	1.75151	2.91342	13.4732	22.4109	30	63	50.1654	682	68.5427	242347	83.876	2	38A	PH
3R	23620001	23745000	125000	887	1.5614	2.59719	12.4912	20.7775	31	68	60.4	513	57.8354	324652	70.7715	3	32D	Eu
3R	9830001	9855000	25000	883	1.55436	2.58548	62.1743	103.419	32	69	32.272	150	16.9875	543557	2.76604	2	30C	Eu
2R	26745001	26835000	90000	852	1.49979	2.49471	16.6643	27.719	33	70	23.0044	48	5.6338	67163	51.1889	13	13A	Eu
2R	32805001	32815000	10000	833	1.46634	2.43907	146.634	243.907	34	71	42.53	565	67.8271	11278	59.8156	0	144B	Eu
2L	46250001	46360000	110000	831	1.46282	2.43322	13.2984	22.1202	35	73	6.81909	42	5.05415	50346	9.77635	27	28A	Eu
3L	520001	690000	170000	814	1.4329	2.38344	8.4288	14.0202	36	74	46.5453	624	76.6585	256328	74.2354	4	38A	PH
2R	540001	700000	160000	798	1.40473	2.33659	8.77957	14.6037	37	75	3.05625	18	2.25564	1726	11.8772	45	7A	Eu
2L	6260001	6380000	120000	770	1.35544	2.25461	11.2954	18.7884	38	76	51.645	620	80.5195	106157	81.7308	2	21A	Eu
2L	8365001	8515000	150000	763	1.34312	2.23411	8.95414	14.8941	39	77	35.9647	301	39.4495	115083	52.105	12	21C	Eu
2R	25095001	25210000	115000	700	1.23222	2.04964	10.715	17.823	40	79	9.29565	92	13.1429	102254	80.8144	15	12D	Eu
2L	7470001	7490000	20000	673	1.18469	1.97058	59.2346	98.5292	41	80	43.25	78	11.5899	33817	34.4028	0	21B	Eu
X	23965001	24060000	95000	668	1.17589	1.95594	12.3778	20.5889	42	81	44.16	442	66.1677	175265	72.9358	0	6	PH
3L	25685001	25740000	55000	644	1.13364	1.88567	20.6117	34.2849	43	84	11.0236	143	22.205	32883	54.7	2	43B	Eu
3R	20195001	20295000	100000	631	1.11076	1.84761	11.1076	18.4761	44	85	18.657	237	37.5594	53058	90.0543	15	32B	Eu
2L	40080001	40215000	135000	596	1.04915	1.74512	7.77147	12.9268	45	88	9.41407	70	11.745	22027	55.6045	26	26C	Eu
2L	2955001	3085000	130000	560	0.985777	1.63971	7.5829	12.6132	46	92	15.3462	60	10.7143	64438	90.0835	27	20C-D	Eu
3L	34565001	34695000	130000	559	0.984016	1.63679	7.56936	12.5907	47	93	9.87538	20	3.57782	5309	70.3711	26	44C	Eu
2L	48050001	48175000	125000	539	0.94881	1.57822	7.59048	12.6258	48	96	3.1688	28	5.19481	12096	14.3353	16	28C	Eu
3R	33470001	33505000	35000	521	0.917124	1.52552	26.2036	43.5863	49	99	3.36286	20	3.83877	1516	1.84697	12	34A	Eu
3L	31245001	31280000	35000	497	0.874877	1.45525	24.9965	41.5785	50	101	14.5229	422	84.9095	8949	86.8924	11	44A	Eu
X	17405001	17440000	35000	487	0.857274	1.42597	24.4935	40.7419	51	104	40.2571	446	91.5811	129423	23.7523	2	5C	Eu
2R	55780001	55820000	40000	479	0.843191	1.40254	21.0798	35.0635	52	106	3.8875	10	2.08768	1743	5.85198	4	19A	Eu
2R	37215001	37230000	15000	477	0.83967	1.39668	55.978	93.1123	53	109	4.52	8	1.67715	1489456	0.00100708	3	15B	Eu
2L	10125001	10255000	130000	477	0.83967	1.39668	6.459	10.7437	54	108	21.5292	134	28.0922	76899	33.3073	21	21D	Eu
2L	13445001	13500000	55000	472	0.830869	1.38204	15.1067	25.1281	55	110	55.6927	275	58.2627	264881	97.1266	3	21F	Eu
2R	40345001	40410000	65000	469	0.825588	1.37326	12.7014	21.1271	56	111	5.86615	12	2.55864	39564	15.0566	16	15D	Eu
3R	34350001	34385000	35000	452	0.795663	1.32348	22.7332	37.8138	57	113	5.89143	29	6.41593	2563	3.55053	1	34B	Eu
X	7240001	7330000	90000	448	0.788621	1.31177	8.76246	14.5752	58	115	15.7044	62	13.8393	9815	59.6842	11	2C	Eu
2R	31160001	31275000	115000	448	0.788621	1.31177	6.85758	11.4067	59	114	3.40261	31	6.91964	4408	81.3521	23	13E	Eu
X	12935001	12995000	60000	447	0.786861	1.30884	13.1144	21.8141	60	116	24.5	424	94.8546	81809	99.1223	0	1C	Eu
3L	765001	870000	105000	440	0.774539	1.28835	7.37656	12.27	61	117	40.2648	256	58.1818	98437	87.6053	4	38A	PH
3R	39335001	39350000	15000	437	0.769258	1.27956	51.2839	85.3042	62	118	31.9867	268	61.3272	27862	76.4518	0	35B	PH
2R	54885001	54955000	70000	436	0.767498	1.27663	10.9643	18.2376	63	119	8.69857	38	8.7156	1489	43.7878	8	19A	Eu
2R	39405001	39460000	55000	433	0.762217	1.26785	13.8585	23.0518	64	120	8.25818	44	10.1617	6269	65.6564	12	15D	Eu
2L	17300001	17425000	125000	430	0.756936	1.25907	6.05549	10.0725	65	121	11.916	160	37.2093	15351	73.4089	21	22D	Eu
2L	24990001	25020000	30000	428	0.753415	1.25321	25.1138	41.7737	66	122	5.84333	1	0.233645	1722	36.7015	1	23C	Eu
2L	46055001	46090000	35000	420	0.739332	1.22979	21.1238	35.1367	67	124	2.24286	19	4.52381	4987	0.822138	7	27D	Eu
2R	43120001	43165000	45000	412	0.72525	1.20636	16.1167	26.808	68	126	4.84667	10	2.42718	13544	30.1979	15	16B	Eu
2R	11855001	12015000	160000	396	0.697085	1.15951	4.35678	7.24695	69	128	4.74812	13	3.28283	5098	83.523	28	9C	Eu
X	13770001	13860000	90000	389	0.684763	1.13902	7.60847	12.6557	70	129	22.6722	154	39.5887	13425	68.4544	10	1B	Eu
3R	34960001	35025000	65000	387	0.681242	1.13316	10.4806	17.4332	71	130	16.9231	7	1.80879	13340	93.2834	9	34B	Eu
3R	10585001	10620000	35000	382	0.672441	1.11852	19.2126	31.9577	72	131	10.6914	205	53.6649	7589	47.2921	11	30D	Eu
3R	3210001	3350000	140000	381	0.67068	1.11559	4.79057	7.96851	73	132	3.90714	10	2.62467	4144	84.0734	30	29C	Eu
3L	1460001	1545000	85000	370	0.651317	1.08338	7.66255	12.7457	74	135	46.4941	285	77.027	123060	84.2825	0	38A	PH
X	20000001	20115000	115000	367	0.646036	1.0746	5.6177	9.34433	75	136	45.8304	216	58.8556	106374	72.3664	6	5D	PH
2R	59495001	59605000	110000	366	0.644275	1.07167	5.85705	9.74246	76	137	54.1227	199	54.3716	492587	63.8537	6	19D	PH
2L	34635001	34745000	110000	364	0.640755	1.06581	5.82504	9.68922	77	138	5.31091	8	2.1978	5743	62.8069	17	25B	Eu
2R	4720001	4830000	110000	360	0.633714	1.0541	5.76103	9.58274	78	139	5.22273	20	5.55556	697	4.30416	14	8A	Eu
3L	12365001	12380000	15000	359	0.631953	1.05117	42.1302	70.0782	79	140	17.6667	56	15.5989	8995	29.861	2	40B	Eu
3R	17920001	17960000	40000	356	0.626672	1.04239	15.6668	26.0597	80	141	23.92	267	75	9477	79.751	6	31D	Eu
2L	47080001	47150000	70000	354	0.623152	1.03653	8.90217	14.8076	81	142	10.3071	211	59.6045	13614	67.4012	11	28A	Eu
2R	21820001	21875000	55000	353	0.621391	1.03361	11.298	18.7928	82	143	5.69455	3	0.849858	1265	43.004	19	12B	Eu
3R	43080001	43190000	110000	353	0.621391	1.03361	5.64901	9.39641	83	144	49.9818	144	40.7932	215343	71.5668	1	35C	Eu
2R	5255001	5350000	95000	348	0.61259	1.01897	6.44831	10.7259	84	145	4.06632	22	6.32184	870	38.7356	14	8B	Eu
3L	7065001	7215000	150000	345	0.607309	1.01018	4.04873	6.73454	85	147	27.0393	152	44.058	156938	42.2116	17	39A-B	Eu
2L	10330001	10375000	45000	339	0.596747	0.992613	13.261	22.0581	86	149	13.8289	36	10.6195	15651	98.6902	10	21D	Eu
2L	27015001	27105000	90000	334	0.587945	0.977972	6.53273	10.8664	87	152	14.8689	48	14.3713	8585	89.9126	16	23D	Eu
3L	7425001	7465000	40000	331	0.582664	0.969188	14.5666	24.2297	88	154	50.8675	268	80.9668	65195	81.1642	0	39B	Eu
2L	4910001	5030000	120000	330	0.580904	0.96626	4.84087	8.05217	89	155	9.4175	12	3.63636	29489	82.4748	13	20D	Eu
3L	36830001	36875000	45000	329	0.579144	0.963332	12.8699	21.4074	90	156	3.5	3	0.911854	2958	68.6275	11	45B	Eu
X	18255001	18355000	100000	328	0.577383	0.960404	5.77383	9.60404	91	158	17.83	26	7.92683	30141	44.0065	14	5D	Eu
3L	13650001	13680000	30000	328	0.577383	0.960404	19.2461	32.0135	92	157	4.08	11	3.35366	779	1.66881	1	40C	Eu
2R	46695001	46710000	15000	327	0.575623	0.957476	38.3749	63.8317	93	160	15.36	22	6.72783	2754	77.0153	1	16D-17A	Eu
2L	2430001	2520000	90000	327	0.575623	0.957476	6.39581	10.6386	94	159	53.0167	130	39.7554	103174	75.6683	5	20C	Eu
X	310001	400000	90000	322	0.566822	0.942835	6.29802	10.4759	95	161	11.85	64	19.8758	20374	30.5586	5	4C	Eu
3R	5075001	5105000	30000	320	0.563301	0.936979	18.7767	31.2326	96	162	8.09667	115	35.9375	2221	68.1675	5	29D	Eu
3R	49890001	49960000	70000	319	0.561541	0.934051	8.02201	13.3436	97	163	16.0314	10	3.1348	60186	60.8414	12	37B	Eu
2R	29605001	29640000	35000	318	0.55978	0.931123	15.9937	26.6035	98	164	24.8457	33	10.3774	12531	69.8109	8	13C	Eu
2R	43345001	43395000	50000	317	0.55802	0.928195	11.1604	18.5639	99	165	14.378	30	9.46372	89718	60.698	9	16B	Eu
2L	7790001	7820000	30000	315	0.554499	0.922339	18.4833	30.7446	100	166	17.2033	18	5.71429	1255	42.5498	4	21B	Eu
3R	37590001	37680000	90000	313	0.550979	0.916483	6.12199	10.1831	101	167	11.5956	47	15.016	112125	30.2305	14	35A	Eu
X	1735001	1795000	60000	312	0.549218	0.913555	9.15364	15.2259	102	168	12.45	37	11.859	29841	37.4686	8	4B	Eu
X	2155001	2240000	85000	305	0.536896	0.893058	6.31643	10.5066	103	170	9.54471	67	21.9672	26601	26.1682	5	4B	Eu
2R	14820001	14835000	15000	305	0.536896	0.893058	35.7931	59.5372	104	169	2.83333	3	0.983607	812	0.369458	6	10C	Eu
2R	48260001	48270000	10000	304	0.535136	0.89013	53.5136	89.013	105	171	6.51	0	0	981	5.30071	2	17C	Eu
3R	2355001	2420000	65000	304	0.535136	0.89013	8.23286	13.6943	106	172	3.49538	27	8.88158	546	6.59341	12	29C	Eu
2R	12375001	12400000	25000	303	0.533376	0.887202	21.335	35.4881	107	173	7.168	15	4.9505	5903	34.9145	6	9C	Eu
2R	21020001	21045000	25000	303	0.533376	0.887202	21.335	35.4881	108	174	2.156	1	0.330033	5903	0.0847027	6	12B	Eu
3L	330001	390000	60000	299	0.526334	0.87549	8.77224	14.5915	109	176	53.3117	164	54.8495	90160	93.4827	2	38A	PH
2L	37515001	37525000	10000	298	0.524574	0.872562	52.4574	87.2562	110	177	48.7	261	87.5839	11202	82.3424	0	25D-26A	Eu
3R	1225001	1330000	105000	294	0.517533	0.86085	4.92888	8.19857	111	178	9.74857	19	6.46259	9831	96.0635	13	29A	Eu
2R	59120001	59170000	50000	293	0.515772	0.857922	10.3154	17.1584	112	179	73.788	233	79.5222	100729	80.1348	0	19C	PH
3L	235001	305000	70000	293	0.515772	0.857922	7.36818	12.256	113	180	22.7514	72	24.5734	47952	70.7228	1	38A	PH
2R	53865001	53910000	45000	292	0.514012	0.854994	11.4225	18.9999	114	182	12.5467	11	3.76712	6778	39.761	4	18D	Eu
2L	2705001	2805000	100000	292	0.514012	0.854994	5.14012	8.54994	115	181	40.975	138	47.2603	106902	85.3754	8	20C	Eu
3L	37990001	38060000	70000	292	0.514012	0.854994	7.34303	12.2142	116	183	3.15571	20	6.84932	1908	13.0503	14	45C	Eu
2R	22720001	22730000	10000	290	0.510491	0.849138	51.0491	84.9138	117	184	1.45	0	0	36707	0	0	12C	Eu
2R	34600001	34615000	15000	289	0.508731	0.846209	33.9154	56.414	118	185	3.34667	43	14.8789	2846	20.3443	3	14D	Eu
3L	13305001	13360000	55000	289	0.508731	0.846209	9.24966	15.3856	119	186	6.6	42	14.5329	6760	49.497	15	40B	Eu
3L	40725001	40760000	35000	289	0.508731	0.846209	14.5352	24.1774	120	187	4.28857	24	8.3045	6760	0.813609	15	46C	Eu
U	1490001	1912000	422000	14994	26.3942	43.9033	62.5454	104.036		4	56.7412	8484	56.5826	550370	65.7303	2
U	5885501	6007500	122000	5274	9.2839	15.4426	76.0976	126.579		12	46.2779	2690	51.0049	217371	65.8724	0
U	3417001	3645000	228000	5153	9.07091	15.0883	39.7847	66.1767		13	42.4254	2402	46.6136	260916	57.6443	2
U	2578001	2881000	303000	5140	9.04802	15.0502	29.8615	49.6707		14	57.863	3105	60.4086	475184	71.2288	1
U	205001	529000	324000	4876	8.5833	14.2772	26.4917	44.0655		16	49.0173	3681	75.4922	461185	79.8987	4
U	6249001	6363500	114500	4709	8.28933	13.7882	72.3959	120.421		17	40.4498	2284	48.5029	217990	65.4654	0
U	2250001	2576000	326000	3929	6.91628	11.5043	21.2156	35.2894		19	50.8828	2418	61.5424	403035	80.0228	2
U	7950001	8024000	74000	3728	6.56246	10.9158	88.6818	147.511		20	43.7459	1994	53.4871	61177	38.249	0
U	3646001	3871000	225000	3545	6.24032	10.38	27.7347	46.1332		23	51.5653	2218	62.567	375470	87.5244	0
U	755001	1005000	250000	3126	5.50275	9.15312	22.011	36.6125		25	62.8044	2151	68.81	437793	77.5451	2
U	5249001	5381000	132000	2667	4.69476	7.80914	35.5664	59.1601		26	36.9621	1445	54.1807	272563	78.1126	0
U	6585501	6692500	107000	2660	4.68244	7.78864	43.7611	72.791		27	29.828	1143	42.9699	97208	35.9437	0
U	8701001	8763000	62000	2642	4.65075	7.73594	75.0122	124.773		28	35.8452	1222	46.2528	85706	55.0955	0
U	6694001	6800000	106000	2531	4.45536	7.41092	42.0317	69.9143		32	32.7358	819	32.3588	58114	35.3804	1
U	7291001	7377000	86000	1956	3.44318	5.72729	40.0369	66.5964		36	40.4221	1130	57.771	171048	39.1677	2
U	7103001	7197000	94000	1906	3.35516	5.58088	35.6932	59.3711		38	35.0628	830	43.5467	143594	57.6792	2
U	4795001	4955000	160000	1862	3.27771	5.45205	20.4857	34.0753		39	27.4087	616	33.0827	145638	38.1088	1
U	3163001	3416000	253000	1617	2.84643	4.73467	11.2507	18.7141		42	51.9826	942	58.256	361154	54.3101	4
U	9460001	9513000	53000	1501	2.64223	4.39502	49.8535	82.9249		43	24.9755	408	27.1819	81170	42.713	0
U	5637001	5762000	125000	1448	2.54894	4.23983	20.3915	33.9187		44	48.8968	1049	72.4448	131832	66.5187	2
U	9405001	9459000	54000	1430	2.51725	4.18713	46.6158	77.5394		45	60.5185	1044	73.007	126914	73.3934	0
U	6008001	6129000	121000	1420	2.49965	4.15785	20.6582	34.3624		46	62.1025	913	64.2958	129487	75.676	0
U	6364001	6474500	110500	1416	2.49261	4.14613	22.5575	37.5216		47	54.1249	838	59.1808	224283	50.2624	0
U	2065001	2249000	184000	1395	2.45564	4.08464	13.3459	22.1992		48	38.1	849	60.8602	174485	65.7918	0
U	6130001	6248000	118000	1354	2.38347	3.96459	20.1989	33.5983		49	46.0331	744	54.9483	188895	72.0531	1
U	1290001	1460000	170000	1338	2.3553	3.91774	13.8547	23.0456		50	61.12	879	65.6951	248924	74.6209	0
U	9925001	9972000	47000	1315	2.31481	3.8504	49.2514	81.9234		51	46.717	848	64.4867	39832	49.6981	0
U	7465001	7550000	85000	1272	2.23912	3.72449	26.3426	43.8176		53	45.9824	493	38.7579	60999	61.2206	0
U	1	175000	175000	1219	2.14582	3.56931	12.2619	20.396		54	51.7914	698	57.26	188175	69.9928	1
U	8887001	8946000	59000	1072	1.88706	3.13888	31.984	53.2014		56	42.8356	690	64.3657	58662	70.2379	0
U	6475001	6585000	110000	1064	1.87298	3.11546	17.0271	28.3223		57	35.9573	571	53.6654	88909	86.8065	0
U	8764001	8805000	41000	1035	1.82193	3.03054	44.4372	73.9157		58	28.2415	409	39.5169	51142	34.7394	0
U	9065001	9123000	58000	1003	1.7656	2.93684	30.4413	50.6353		61	49.2552	769	76.67	66859	84.037	0
U	8441001	8506000	65000	992	1.74623	2.90464	26.8651	44.6867		64	30.6815	349	35.1815	40641	65.8218	0
U	4120001	4274000	154000	991	1.74447	2.90171	11.3277	18.8423		65	48.9084	660	66.5994	160551	80.4078	2
U	4275001	4451000	176000	921	1.62125	2.69674	9.21165	15.3224		66	41.1267	636	69.0554	205964	77.1895	2
U	9723001	9773000	50000	896	1.57724	2.62354	31.5449	52.4708		67	30.808	500	55.8036	33474	65.7862	0
U	7794001	7871000	77000	833	1.46634	2.43907	19.0434	31.6763		72	41.8831	580	69.6279	75501	70.5854	1
U	8306001	8374000	68000	722	1.27095	2.11406	18.6904	31.0891		78	42.9765	412	57.0637	56093	60.2477	0
U	3040001	3162000	122000	665	1.17061	1.94716	9.59516	15.9603		82	38.8779	370	55.6391	71492	64.3429	0
U	7715001	7793000	78000	651	1.14597	1.90617	14.6919	24.438		83	45.1141	406	62.3656	52561	78.3674	0
U	5805001	5885000	80000	628	1.10548	1.83882	13.8185	22.9853		86	60.0812	435	69.2675	129153	82.1563	1
U	7551001	7634000	83000	611	1.07555	1.78904	12.9585	21.5548		87	47.8036	509	83.3061	91470	73.2551	1
U	6905001	6975000	70000	586	1.03154	1.71584	14.7364	24.512		89	47.4586	415	70.8191	87746	85.4167	2
U	5510001	5636000	126000	572	1.0069	1.67485	7.99127	13.2925		90	57.7603	467	81.6434	161563	93.062	2
U	8100001	8166000	66000	564	0.992818	1.65143	15.0427	25.0216		91	30.4485	361	64.0071	78478	28.4005	0
U	6801001	6904000	103000	558	0.982256	1.63386	9.53647	15.8627		94	37.0874	388	69.5341	68966	80.9451	1
U	530001	720000	190000	545	0.959372	1.59579	5.04933	8.39891		95	34.6542	284	52.1101	134835	81.3838	2
U	9973001	10010000	37000	528	0.929447	1.54602	25.1202	41.7842		97	34.1568	360	68.1818	17381	40.041	0
U	9007001	9064000	57000	524	0.922405	1.5343	16.1825	26.9176		98	52.1316	356	67.9389	71736	86.3592	0
U	8572001	8636000	64000	515	0.906562	1.50795	14.165	23.5617		100	57.9875	409	79.4175	160727	91.9191	0
U	2882001	2985000	103000	497	0.874877	1.45525	8.49395	14.1286		102	39.0427	293	58.9537	139277	86.529	1
U	4452001	4545000	93000	495	0.871356	1.44939	9.36942	15.5848		103	37.871	284	57.3737	76343	87.9811	1
U	8167001	8236000	69000	486	0.855513	1.42304	12.3987	20.6237		105	41.9246	312	64.1975	54099	80.0565	4
U	8947001	9006000	59000	479	0.843191	1.40254	14.2914	23.7719		107	26.9559	306	63.8831	103259	91.124	0
U	8025001	8075000	50000	453	0.797423	1.32641	15.9485	26.5282		112	36.12	139	30.6843	55861	47.8906	0
U	1913001	2015000	102000	425	0.748134	1.24443	7.33465	12.2003		123	31.0255	148	34.8235	96517	53.7328	1
U	9567001	9615000	48000	414	0.728771	1.21222	15.1827	25.2545		125	54.7812	207	50	67643	84.9232	1
U	4005001	4075000	70000	398	0.700606	1.16537	10.0087	16.6481		127	59.6886	256	64.3216	155825	80.9447	0
U	8830001	8886000	56000	377	0.663639	1.10388	11.8507	19.7121		133	54.9732	276	73.2095	47498	81.7254	0
U	5150001	5190000	40000	375	0.660118	1.09802	16.503	27.4506		134	41.895	237	63.2	9600	50.4308	0
U	9295001	9349000	54000	346	0.609069	1.01311	11.2791	18.7613		146	39.1093	119	34.3931	93179	84.4135	0
U	3965001	3975000	10000	343	0.603788	1.00432	60.3788	100.432		148	39.26	311	90.6706	4940	97.9576	0
U	7665001	7714000	49000	339	0.596747	0.992613	12.1785	20.2574		150	35.1367	219	64.6018	45703	70.6711	0
U	5020001	5115000	95000	336	0.591466	0.983828	6.22596	10.3561		151	39.0411	177	52.6786	109010	75.5445	2
U	7198001	7289500	91500	334	0.587945	0.977972	6.42563	10.6882		153	56.776	171	51.1976	145273	83.3685	2
U	4076001	4085000	9000	300	0.528095	0.878418	58.6772	97.602		175	57.0444	246	82	6302	79.8025	0
