# Supplementary material for: Increased production of piRNAs from euchromatic clusters and genes in Anopheles gambiae compared with Drosophilamelanogaster
Source: Epigenetics Chromatin. 2015 Nov 27;8:50. doi: 10.1186/s13072-015-0041-5 (PMC4662822; doi:10.1186/s13072-015-0041-5)
Supplement: Supplementary file 7 — 10.1186/s13072-015-0041-5 Distribution and composition of piRNA clusters in the D. melanogaster genome. [file 13072_2015_41_MOESM7_ESM.xlsx]

## Sheet: Drosophila Melanogaster
Table S4. Distribution and composition of piRNA clusters in the D. melanogaster genome.
Arm	Cluster Start	Cluster End	Cluster Size	Cluster Unique piRNAs	Unique RPM	Unique RPKM (cluster length)	Cluster Rank (Unique piRNAs)	TE % in Cluster	Unique piRNAs mapping to TEs	% TE- Unique piRNAs	Total possible piRNAs mapping to TEs	% TE- Total piRNAs	Cytogenetic subdivision	Chromatin Type
2R	6235001	6530000	295000	27133	133.968	454.13	1	69.1237	26015	95.8796	191102	84.107	42AB	IH
X	21520001	21800000	280000	13414	66.2312	236.54	2	72.88	12231	91.1809	164676	98.8007	20A	IH
2L	20060001	20235000	175000	10873	53.6851	306.772	3	49.6177	9175	84.3833	52952	97.0439	38C	IH
3L	24430001	25560000	1130000	9134	45.0988	39.9105	4	87.5138	8415	92.1283	417169	99.6965	CEN	PH
3L	23015001	23555000	540000	7433	36.7002	67.9633	5	74.142	6574	88.4434	140915	99.0462	80DEF	PH
3L	23710001	24405000	695000	5535	27.3289	39.3221	6	83.6626	5075	91.6893	178270	99.7437	CEN	PH
3R	3860001	4285000	425000	5495	27.1314	63.8385	7	68.7169	4484	81.6015	113308	99.3311	81F	PH
2R	4730001	5115000	385000	3167	15.637	40.6155	8	77.8332	2688	84.8753	72328	99.6157	41C	PH
X	23150001	23545000	395000	2736	13.5089	34.1998	9	89.4428	2033	74.3056	243065	90.6357	CEN	PH
3L	26640001	26885000	245000	2729	13.4743	54.9973	10	90.782	2596	95.1264	79157	100	CEN	PH
4	665001	865000	200000	2469	12.1906	60.953	11	28.8585	718	29.0806	15220	90.2728	102DE	Eu
X	22805001	23110000	305000	2226	10.9908	36.0354	12	41.5738	1038	46.6307	37896	96.5085	CEN	PH
X	22350001	22445000	95000	2132	10.5267	110.807	13	86.8716	1838	86.2101	38854	86.0516	CEN	PH
3R	1130001	1380000	250000	2025	9.99837	39.9935	14	91.0068	1910	94.321	77786	98.6706	CEN	PH
3R	750001	1065000	315000	1922	9.48981	30.1264	15	90.44	1836	95.5255	86984	99.9161	CEN	PH
2R	4120001	4370000	250000	1843	9.09975	36.399	16	87.1476	1692	91.8068	61029	97.9269	CEN	PH
2L	23040001	23095000	55000	1807	8.922	162.218	17	83.9091	1694	93.7465	12659	98.2536	CEN	PH
3R	2815001	3215000	400000	1634	8.06782	20.1696	18	90.0393	1563	95.6548	140572	98.6622	CEN	PH
3R	1415001	1650000	235000	1582	7.81107	33.2386	19	91.877	1493	94.3742	69998	99.7734	CEN	PH
2R	3005001	3210000	205000	1544	7.62345	37.1876	20	87.6434	1434	92.8756	43684	96.3965	CEN	PH
2R	4475001	4700000	225000	1515	7.48026	33.2456	21	76.492	1297	85.6106	43077	98.8639	41AB	PH
3R	3320001	3410000	90000	1514	7.47533	83.0592	22	89.0133	1458	96.3012	24135	99.7933	CEN	PH
2R	1475001	1810000	335000	1495	7.38151	22.0344	23	87.6125	1327	88.7625	122420	98.9804	CEN	PH
4	905001	1040000	135000	1448	7.14945	52.9589	24	35.2444	623	43.0249	8707	91.7106	102F	IH
2L	22530001	22670000	140000	1321	6.52239	46.5885	25	70.3543	980	74.1862	34836	96.6325	40F	PH
2R	1835001	2215000	380000	1316	6.49771	17.0992	26	89.5239	1246	94.6809	119196	99.9111	CEN	PH
2R	2510001	2755000	245000	1240	6.12246	24.9896	27	87.72	1161	93.629	53373	99.7216	CEN	PH
4	1255001	1325000	70000	1216	6.00396	85.7709	28	87.6314	1191	97.9441	26787	97.2658	102F	TH
2L	22165001	22295000	130000	1216	6.00396	46.1843	29	69.47	991	81.4967	20633	99.3978	40F	PH
2R	3445001	3645000	200000	1136	5.60896	28.0448	30	83.733	1020	89.7887	73496	96.2267	CEN	PH
2L	22345001	22420000	75000	1022	5.04609	67.2812	31	77.3747	904	88.454	35918	94.1001	40F	PH
3R	3745001	3820000	75000	1022	5.04609	67.2812	32	91.3253	968	94.7162	33439	100	CEN	PH
2R	455001	665000	210000	962	4.74984	22.6183	33	89.1362	911	94.6985	64057	99.7726	CEN	PH
3R	2080001	2225000	145000	937	4.62641	31.9063	34	94.8372	904	96.4781	57357	100	CEN	PH
2R	5325001	5555000	230000	907	4.47828	19.4708	35	63.1	777	85.667	32830	100	41F	Eu
2R	2840001	2975000	135000	896	4.42397	32.7702	36	84.8533	837	93.4152	26014	100	CEN	PH
3L	25600001	25730000	130000	868	4.28572	32.9671	37	91.7354	830	95.6221	44070	99.3911	CEN	PH
3R	2545001	2695000	150000	814	4.0191	26.794	38	90.616	775	95.2088	42261	99.7969	CEN	PH
2L	23390001	23515000	125000	725	3.57966	28.6373	39	94.4328	700	96.5517	65010	99.5163	CEN	PH
2L	23175001	23245000	70000	704	3.47598	49.6568	40	87.8186	614	87.2159	34604	98.9279	CEN	PH
3R	1790001	1875000	85000	690	3.40685	40.0806	41	76.6812	628	91.0145	19874	98.027	CEN	PH
2R	5145001	5265000	120000	686	3.3871	28.2259	42	67.0975	345	50.2915	10661	97.263	41E	IH
2R	25235001	25290000	55000	659	3.25379	59.1598	43	55.7782	246	37.3293	14645	93.5902	TEL	TH
2L	21545001	21710000	165000	656	3.23898	19.6302	44	54.4321	482	73.4756	38191	99.705	39E	IH
2L	23285001	23360000	75000	644	3.17973	42.3964	45	83.632	580	90.0621	32736	99.945	CEN	PH
X	18515001	18570000	55000	634	3.13035	56.9155	46	6.80364	34	5.36278	907	57.4414	17C	Eu
3L	25995001	26075000	80000	613	3.02667	37.8333	47	82.275	571	93.1485	18546	99.3412	CEN	PH
3R	2250001	2425000	175000	611	3.01679	17.2388	48	92.6109	571	93.4534	60688	100	CEN	PH
3L	27860001	27925000	65000	591	2.91804	44.893	49	95.2585	563	95.2623	21363	99.9111	CEN	PH
Y	1415001	1460000	45000	589	2.90817	64.626	50	54.3689	510	86.5874	13811	82.1985	Y	YH
4	110001	150000	40000	570	2.81436	70.3589	51	42.6425	132	23.1579	990	70.0141	102A	Eu
2R	1	165000	165000	568	2.80448	16.9969	52	97.4139	558	98.2394	67993	100	CEN	PH
2R	5580001	5740000	160000	560	2.76498	17.2811	53	44.9231	351	62.6786	10631	98.4534	41F	Eu
3L	27065001	27150000	85000	505	2.49342	29.3344	54	81.1671	489	96.8317	32133	98.9682	CEN	PH
2R	1315001	1435000	120000	489	2.41442	20.1202	55	88.0492	462	94.4785	21031	99.588	CEN	PH
X	22250001	22280000	30000	488	2.40948	80.3161	56	78.4033	475	97.3361	13310	77.3747	CEN	PH
4	535001	630000	95000	458	2.26136	23.8038	57	25.0379	245	53.4934	8341	97.2485	102C	Eu
2L	21815001	21835000	20000	443	2.1873	109.365	58	10.475	38	8.57788	51	11.2088	40A	IH
X	1015001	1050000	35000	439	2.16755	61.9299	59	27.2657	133	30.2961	6986	96.3188	1E	Eu
X	21910001	21980000	70000	437	2.15767	30.8239	60	89.1571	364	83.2952	32005	93.7738	CEN	PH
3R	3570001	3665000	95000	400	1.97499	20.7893	61	82.2263	375	93.75	13347	95.438	CEN	PH
3L	27965001	28015000	50000	388	1.91574	38.3147	62	70.504	104	26.8041	19549	98.0195	CEN	PH
3L	19860001	19920000	60000	380	1.87624	31.2706	63	12.55	194	51.0526	1666	89.3777	76D	Eu
3L	8725001	8735000	10000	335	1.65405	165.405	64	1.26	33	9.85075	33	9.85075	66D	Eu
3L	22750001	22825000	75000	330	1.62936	21.7249	65	35.3373	62	18.7879	15778	98.5448	80A	IH
2R	3335001	3405000	70000	318	1.57011	22.4302	66	84.6	284	89.3082	25124	99.5365	CEN	PH
2R	14845001	14915000	70000	317	1.56518	22.3597	67	14.5971	6	1.89274	9296	96.8636	51CD	Eu
X	22690001	22730000	40000	315	1.5553	38.8826	68	57.23	274	86.9841	3139	99.5876	CEN	PH
3R	32045001	32080000	35000	314	1.55036	44.2961	69	26.02	142	45.2229	18695	92.9914	TEL	TH
3R	3255001	3290000	35000	310	1.53061	43.7319	70	83.8229	297	95.8065	6176	100	CEN	PH
2L	9785001	9795000	10000	297	1.46643	146.643	71	0.93	2	0.673401	2	0.673401	30D	Eu
2R	690001	745000	55000	294	1.45162	26.393	72	96.6364	290	98.6395	28794	100	CEN	PH
X	565001	660000	95000	288	1.42199	14.9683	73	5.82	12	4.16667	23	2.27948	1B	IH
3L	9490001	9515000	25000	287	1.41705	56.6821	74	2.724	0	0	1165	80.2342	67B	Eu
2R	2300001	2340000	40000	286	1.41212	35.3029	75	93.37	269	94.0559	12732	96.4984	CEN	PH
Y	985001	1030000	45000	280	1.38249	30.722	76	86.5644	280	100	25449	99.8548	Y	YH
3L	26465001	26570000	105000	279	1.37755	13.1196	77	93.5295	269	96.4158	34767	100	CEN	PH
3L	27640001	27685000	45000	277	1.36768	30.3929	78	90.5978	268	96.7509	3789	29.5254	CEN	PH
3L	26105001	26170000	65000	275	1.3578	20.8893	79	90.8785	269	97.8182	45155	99.6095	CEN	PH
2R	1215001	1285000	70000	269	1.32818	18.974	80	89.4986	244	90.7063	28733	94.8973	CEN	PH
3R	1910001	2005000	95000	264	1.30349	13.721	81	92.3705	251	95.0758	21235	100	CEN	PH
3R	4515001	4655000	140000	248	1.22449	8.74637	82	30.9429	119	47.9839	3856	96.5448	82C	Eu
3L	23585001	23670000	85000	244	1.20474	14.1734	83	81.7918	230	94.2623	19092	100	80F	PH
3R	11210001	11225000	15000	244	1.20474	80.3161	84	2.96	17	6.96721	17	6.96721	86D	IH
3L	25770001	25840000	70000	235	1.1603	16.5758	85	92.3729	226	96.1702	27790	99.2855	CEN	PH
2L	22695001	22765000	70000	227	1.12081	16.0115	86	68.9429	199	87.6652	4015	100	CEN	PH
2R	17130001	17155000	25000	227	1.12081	44.8322	87	24.164	59	25.9912	3592	88.6914	54A	IH
2R	3870001	3925000	55000	219	1.08131	19.6601	88	85.6673	149	68.0365	13639	96.6688	CEN	PH
X	50001	75000	25000	219	1.08131	43.2522	89	95.868	219	100	5933	92.7031	TEL	TH
3L	27250001	27285000	35000	218	1.07637	30.7534	90	79.78	163	74.7706	6120	89.5785	CEN	PH
2R	17695001	17705000	10000	217	1.07143	107.143	91	2.86	0	0	0	0	54DE	Eu
2L	1	25000	25000	216	1.06649	42.6597	92	21.4	62	28.7037	1605	70.4875	21A	TH
2L	21040001	21050000	10000	208	1.02699	102.699	93	82.42	208	100	4996	100	39A	Eu
3L	19670001	19690000	20000	206	1.01712	50.8559	94	5.42	47	22.8155	127	43.6426	76C	Eu
3R	4400001	4435000	35000	203	1.00231	28.6373	95	19.9829	37	18.2266	2316	93.3118	82AB	Eu
X	21030001	21065000	35000	199	0.982556	28.073	96	11.9314	18	9.04523	1625	89.6799	19E	IH
X	19570001	19700000	130000	197	0.972681	7.48216	97	7.59692	44	22.335	132	42.9967	18D	Eu
4	285001	375000	90000	194	0.957869	10.643	98	44.5778	59	30.4124	11008	92.0555	102B	Eu
3L	27710001	27745000	35000	188	0.928244	26.5213	99	90.2029	172	91.4894	9600	100	CEN	PH
2L	19445001	19490000	45000	187	0.923306	20.5179	100	2.88889	21	11.2299	23	11.9792	37E	Eu
2R	975001	1070000	95000	186	0.918369	9.66704	101	92.5653	179	96.2366	22282	98.9168	CEN	PH
X	21830001	21875000	45000	184	0.908494	20.1888	102	97.3067	160	86.9565	12995	98.3352	CEN	PH
X	3505001	3550000	45000	176	0.868994	19.311	103	4.19111	28	15.9091	29	12.1339	3D	Eu
2R	385001	410000	25000	175	0.864057	34.5623	104	91.004	169	96.5714	2911	95.2552	CEN	PH
3L	205001	265000	60000	175	0.864057	14.4009	105	3.80833	5	2.85714	7	3.97727	61B	Eu
3R	5595001	5655000	60000	158	0.78012	13.002	106	4.10167	6	3.79747	14	8.43373	83B	Eu
3R	31730001	31765000	35000	155	0.765307	21.8659	108	2.37143	2	1.29032	3	0.931677	100D	Eu
3R	31575001	31620000	45000	155	0.765307	17.0068	107	2.82222	11	7.09677	21	6.52174	100C	Eu
3L	3195001	3255000	60000	150	0.74062	12.3437	109	4.62	9	6	30	15.625	63BC	Eu
3L	27005001	27015000	10000	148	0.730745	73.0745	110	85.97	148	100	14585	100	CEN	PH
2R	290001	335000	45000	143	0.706058	15.6902	111	84.9622	121	84.6154	12212	95.0572	CEN	PH
3R	10360001	10410000	50000	143	0.706058	14.1212	112	2.634	0	0	0	0	86B	Eu
2L	22960001	22995000	35000	141	0.696183	19.8909	113	70.7543	120	85.1064	5906	99.4109	CEN	PH
3L	11685001	11695000	10000	141	0.696183	69.6183	114	3.1	1	0.70922	1	0.70922	68D	Eu
3R	24575001	24625000	50000	141	0.696183	13.9237	115	5.738	10	7.0922	177	44.5844	96A	Eu
3R	1675001	1725000	50000	138	0.68137	13.6274	116	91.838	133	96.3768	14145	98.6608	CEN	PH
X	8980001	9030000	50000	138	0.68137	13.6274	117	12.446	57	41.3043	219	59.5109	8C	Eu
X	16075001	16120000	45000	135	0.666558	14.8124	118	4.25556	5	3.7037	11	6.8323	14A	Eu
X	12605001	12690000	85000	134	0.661621	7.78377	119	10.3682	14	10.4478	171	48.4419	11B	Eu
2L	16695001	16725000	30000	130	0.641871	21.3957	120	3.84	3	2.30769	3	2.23881	36A	Eu
2R	12155001	12200000	45000	128	0.631996	14.0444	121	2.91556	1	0.78125	1	0.666667	48E	IH
3L	21485001	21505000	20000	126	0.622121	31.106	122	29.415	57	45.2381	3923	97.0799	78D	Eu
3R	2720001	2790000	70000	126	0.622121	8.88744	123	88.0329	118	93.6508	17289	99.9711	CEN	PH
X	22545001	22580000	35000	126	0.622121	17.7749	124	65.1971	89	70.6349	7008	99.5737	CEN	PH
X	1265001	1290000	25000	125	0.617183	24.6873	125	2.452	5	4	5	1.81159	1F	Eu
X	7885001	7950000	65000	125	0.617183	9.49513	126	3.54	3	2.4	3	1.08696	7C	IH
X	12730001	12775000	45000	124	0.612246	13.6055	127	13.0422	56	45.1613	687	91.2351	11B	Eu
2L	110001	150000	40000	123	0.607308	15.1827	128	3.215	3	2.43902	6	4.6875	21B	Eu
X	4105001	4130000	25000	123	0.607308	24.2923	129	10.72	39	31.7073	141	62.6667	4AB	IH
3L	13015001	13050000	35000	121	0.597434	17.0695	130	3.04286	1	0.826446	3	2.3622	69F	Eu
3R	13635001	13670000	35000	120	0.592496	16.9285	131	9.60286	20	16.6667	32	24.2424	87F	Eu
2R	17515001	17580000	65000	117	0.577684	8.88744	132	3.5	3	2.5641	3	2.5641	54C	Eu
3L	1485001	1525000	40000	117	0.577684	14.4421	133	24.935	11	9.40171	5642	98.173	62A	Eu
2R	22920001	22965000	45000	115	0.567809	12.618	135	13.3422	24	20.8696	2573	13.5735	59B	Eu
2R	1150001	1180000	30000	115	0.567809	18.927	134	97.4367	113	98.2609	16394	86.4845	CEN	PH
3L	27350001	27390000	40000	114	0.562871	14.0718	136	76.815	96	84.2105	5580	99.4121	CEN	PH
3R	12360001	12375000	15000	113	0.557934	37.1956	137	2.52667	0	0	0	0	87B	IH
X	9550001	9600000	50000	113	0.557934	11.1587	138	6.214	14	12.3894	1131	91.0628	8E	IH
2R	4395001	4450000	55000	112	0.552996	10.0545	139	86.4509	93	83.0357	12632	100	CEN	PH
3L	22065001	22110000	45000	111	0.548059	12.1791	140	18.7778	20	18.018	3816	98.0977	79B	Eu
3R	4710001	4725000	15000	111	0.548059	36.5373	141	37.5267	76	68.4685	468	61.0966	82D	Eu
3R	7075001	7100000	25000	111	0.548059	21.9224	142	18.064	23	20.7207	171	22.3238	84B	IH
3L	9400001	9465000	65000	110	0.543121	8.35571	144	8.02308	9	8.18182	830	5.66979	67B	Eu
3L	26215001	26265000	50000	110	0.543121	10.8624	145	85.094	89	80.9091	13628	93.0938	CEN	PH
3L	50001	75000	25000	110	0.543121	21.7249	143	7.812	18	16.3636	18	0.122959	61A	TH
2R	14600001	14625000	25000	109	0.538184	21.5274	146	1.708	6	5.50459	6	5.45455	51B	Eu
2R	8395001	8410000	15000	106	0.523371	34.8914	147	34.36	10	9.43396	8245	98.8254	44C	IH
X	22120001	22140000	20000	106	0.523371	26.1686	148	91.06	94	88.6792	4775	92.7725	CEN	PH
3R	29215001	29235000	20000	105	0.518434	25.9217	149	3.555	2	1.90476	4	3.73832	99A	Eu
X	6740001	6760000	20000	105	0.518434	25.9217	150	9.705	24	22.8571	188	69.1176	6C	Eu
3R	8810001	8830000	20000	104	0.513497	25.6748	152	4.475	5	4.80769	5	0.052521	85B	Eu
3R	3695001	3715000	20000	104	0.513497	25.6748	151	90.685	94	90.3846	9280	97.479	CEN	PH
X	10775001	10800000	25000	104	0.513497	20.5399	153	8.8	8	7.69231	16	13.913	9EF	Eu
3L	22265001	22325000	60000	102	0.503622	8.39369	154	3.34333	5	4.90196	8	7.33945	79DE	IH
3R	18195001	18250000	55000	102	0.503622	9.15676	155	5.94364	12	11.7647	47	33.0986	90F	Eu
