# Supplementary material for: Increased production of piRNAs from euchromatic clusters and genes in Anopheles gambiae compared with Drosophilamelanogaster
Source: Epigenetics Chromatin. 2015 Nov 27;8:50. doi: 10.1186/s13072-015-0041-5 (PMC4662822; doi:10.1186/s13072-015-0041-5)
Supplement: Supplementary file 9 — 10.1186/s13072-015-0041-5 Distribution and composition of top 30 piRNA clusters in the Ae. aegypti genome. [file 13072_2015_41_MOESM9_ESM.xlsx]

## Sheet: Sheet1
Table S5. Distribution and composition of top 30 piRNA clusters in the Ae. aegypti genome.
Cluster order	Chromosome	cM	Chromosome region	Scaffold name	Cluster ranks (Arensburger et al 2011)	Ranking of top mapped clusters	TE content
23	chr3	55.101	nd	supercont1.478	1	1	0.226676
19	chr3	33.231	3p23	supercont1.1	2	2	0.487436
18	chr2	90.996	nd	supercont1.286	3	3	0.395222
16	chr2	90.996	2q44	supercont1.209	5	4	0.410936
4	chr1	21.535	nd	supercont1.20	6	5	0.554179
3	chr1	21.535	nd	supercont1.402	7	6	0.402782
5	chr1	nd	1q10	supercont1.379	10	7	0.611099
17	chr2	90.996	2q44	supercont1.209	12	8	0.459768
9	chr2	49.629	2q24	supercont1.109	13	9	0.511952
21	chr3	33.231	3p14	supercont1.164	15	10	0.57298
24	chr3	60.87	3q33	supercont1.83	16	11	0.648835
15	chr2	15.163	2q43	supercont1.41	17	12	0.521261
6	chr2	46.756	nd	supercont1.2	18	13	0.446171
11	chr2	52.532	2q24	supercont1.38	19	14	0.389653
1	chr1	21.535	1p13	supercont1.192	20	15	0.514271
12	chr2	52.532	2q24	supercont1.38	21	16	0.538146
10	chr2	49.629	2q24	supercont1.109	22	17	0.0138038
22	chr3	nd	3p14	supercont1.194	23	18	0.510475
14	chr2	55.421	2q24	supercont1.226	24	19	0.575052
13	chr2	52.532	2q24	supercont1.38	26	20	0.498811
8	chr2	49.644	2p12	supercont1.90	27	21	0.420814
7	chr2	46.756	nd	supercont1.2	28	22	0.508493
2	chr1	21.535	1p13	supercont1.192	29	23	0.405984
20	chr3	33.231	3p23	supercont1.1	30	24	0.619614
Values in bold show the main support for mapping
Unmapped clusters from Arensburger et al 2011: 4, 8, 9, 11, 14, 25
