# Supplementary material for: Increased production of piRNAs from euchromatic clusters and genes in Anopheles gambiae compared with Drosophilamelanogaster
Source: Epigenetics Chromatin. 2015 Nov 27;8:50. doi: 10.1186/s13072-015-0041-5 (PMC4662822; doi:10.1186/s13072-015-0041-5)
Supplement: Supplementary file 13 — 10.1186/s13072-015-0041-5 piRNAs mapping to TEs within genes (0-3 mismatches) in An. gambiae. [file 13072_2015_41_MOESM13_ESM.xlsx]

## Sheet: Sheet1
Table S6. piRNAs mapping to TEs within genes (0-3 mismatches)
ID	Total Reads	RPKM	Sense reads	Sense RPKM	Antisense reads	Antisense RPKM
AGAP012494-RA	2711	222.49	117	9.60	2594	212.88
AGAP000950-RA	2001	88.34	1994	88.03	7	0.31
AGAP003870-RA	1164	61.33	307	16.18	857	45.16
AGAP000513-RB	1012	49.49	36	1.76	976	47.73
AGAP005927-RA	932	83.34	734	65.63	198	17.70
AGAP001582-RA	668	12.04	475	8.56	193	3.48
AGAP011923-RA	300	39.94	300	39.94	0	0
AGAP007826-RA	277	3.93	277	3.93	0	0
AGAP012456-RA	197	30.03	162	24.70	35	5.34
AGAP000983-RA	84	1.45	78	1.34	6	0.10
AGAP002952-RA	75	1.45	28	0.54	47	0.91
AGAP012876-RA	48	6.70	21	2.93	27	3.77
AGAP011333-RA	41	0.48	41	0.48	0	0
AGAP011333-RB	36	0.24	36	0.24	0	0
AGAP008738-RA	30	0.51	30	0.51	0	0
AGAP007731-RA	27	0.24	27	0.24	0	0
AGAP004203-RA	25	0.24	25	0.24	0	0
AGAP013755-RB	24	0.57	4	0.09	20	0.47
AGAP003677-RA	21	2.19	2	0.21	19	1.98
AGAP012284-RA	20	1.26	20	1.26	0	0
AGAP004689-RB	19	0.45	6	0.14	13	0.31
AGAP006935-RC	19	0.41	19	0.41	0	0
AGAP007473-RA	19	0.89	19	0.89	0	0
AGAP011399-RA	18	0.49	18	0.49	0	0
AGAP003771-RA	18	0.52	7	0.20	11	0.32
AGAP012458-RA	17	1.51	17	1.51	0	0
AGAP013323-RA	17	1.27	13	0.97	4	0.30
AGAP002667-RA	16	0.71	16	0.71	0	0
AGAP007299-RA	15	0.45	15	0.45	0	0
AGAP006935-RA	14	0.27	14	0.27	0	0
AGAP004671-RA	14	0.20	14	0.20	0	0
AGAP004192-RA	13	0.29	13	0.29	0	0
AGAP000005-RA	13	0.42	13	0.42	0	0
AGAP007364-RA	13	0.63	13	0.63	0	0
AGAP004817-RA	12	0.17	12	0.17	0	0
AGAP009350-RB	12	0.25	12	0.25	0	0
AGAP006128-RA	12	0.13	12	0.13	0	0
AGAP011660-RA	12	0.96	0	0	12	0.96
AGAP003014-RA	11	0.30	11	0.30	0	0
AGAP012490-RA	11	0.88	0	0	11	0.88
AGAP000809-RA	11	0.40	4	0.14	7	0.25
AGAP006023-RA	10	0.26	10	0.26	0	0
AGAP003663-RA	10	0.15	10	0.15	0	0
AGAP003545-RA	10	0.27	10	0.27	0	0
AGAP012506-RA	10	0.80	1	0.08	9	0.72
AGAP013040-RA	10	0.54	0	0	10	0.54
AGAP012527-RA	10	0.34	1	0.03	9	0.30
AGAP002961-RA	10	0.14	10	0.14	0	0
AGAP001341-RA	10	0.24	10	0.24	0	0
AGAP010287-RA	9	0.76	9	0.76	0	0
AGAP002076-RA	9	0.19	9	0.19	0	0
AGAP013312-RA	9	0.52	9	0.52	0	0
AGAP004689-RA	9	0.20	4	0.09	5	0.11
AGAP008805-RA	9	0.30	9	0.30	0	0
AGAP005131-RA	9	0.79	9	0.79	0	0
AGAP007647-RA	9	0.23	9	0.23	0	0
AGAP009441-RB	8	0.14	8	0.14	0	0
AGAP001928-RA	8	0.29	8	0.29	0	0
AGAP010929-RA	8	0.31	8	0.31	0	0
AGAP027986-RA	8	0.36	8	0.36	0	0
AGAP003556-RA	8	0.27	8	0.27	0	0
AGAP012140-RA	8	0.17	8	0.17	0	0
AGAP012447-RA	8	0.17	6	0.13	2	0.04
AGAP004395-RA	8	0.26	8	0.26	0	0
AGAP006023-RB	8	0.22	8	0.22	0	0
AGAP011092-RA	8	0.19	8	0.19	0	0
AGAP007365-RA	8	0.18	8	0.18	0	0
AGAP012895-RA	8	0.76	8	0.76	0	0
AGAP012538-RA	8	0.64	0	0	8	0.64
Total:	10246
