# Supplementary material for: Increased production of piRNAs from euchromatic clusters and genes in Anopheles gambiae compared with Drosophilamelanogaster
Source: Epigenetics Chromatin. 2015 Nov 27;8:50. doi: 10.1186/s13072-015-0041-5 (PMC4662822; doi:10.1186/s13072-015-0041-5)
Supplement: Supplementary file 14 — 10.1186/s13072-015-0041-5 TE family distribution of genic TE-mapping piRNAs in An. gambiae. [file 13072_2015_41_MOESM14_ESM.xlsx]

## Sheet: Sheet1
Table S7. TE family distribution of genic TE-mapping piRNAs.
0-3 mismatches:										0 mismatches:
TE ID	Total Reads	Total RPKM	Sense reads	Sense RPKM	Antisense reads	Antisense RPKM	TE type	TE species		TE ID	Total Reads	Total RPKM	Sense reads	Sense RPKM	Antisense reads	Antisense RPKM	TE type	TE species
SINEX-1_AG	5346	1554.74	2212	643.30	3134	911.44	SINE	Anopheles gambiae str. PEST		DNA-3_AG	2033	330.07	35	5.68	1998	324.39	DNA transposon	Anopheles gambiae str. PEST
AgaP8MITE2450	2722	66.40	118	2.88	2604	63.52	P	Anopheles gambiae str. PEST		SINEX-1_AG	1584	460.66	1072	311.76	512	148.90	SINE	Anopheles gambiae str. PEST
DNA-3_AG	2040	331.21	40	6.49	2000	324.71	DNA transposon	Anopheles gambiae str. PEST		GYPSY72-I_AG	1574	22.99	198	2.89	1376	20.10	Gypsy	Anopheles gambiae str. PEST
GYPSY72-I_AG	1581	23.09	199	2.91	1382	20.18	Gypsy	Anopheles gambiae str. PEST		BEL-21_AG-LTR	1011	266.82	35	9.24	976	257.58	BEL	Anopheles gambiae str. PEST
BEL-21_AG-LTR	1011	266.82	35	9.24	976	257.58	BEL	Anopheles gambiae str. PEST		GYPSY1-LTR_AG	191	78.37	171	70.17	20	8.21	Gypsy	Anopheles gambiae str. PEST
SINEX-2_AG	251	77.11	128	39.33	123	37.79	SINE2/tRNA	Anopheles gambiae str. PEST		Ag-CR1-22	184	2.75	3	0.04	181	2.71	CR1	Anopheles gambiae
GYPSY1-LTR_AG	191	78.37	171	70.17	20	8.21	Gypsy	Anopheles gambiae str. PEST		SINEX-2_AG	156	47.93	70	21.51	86	26.42	SINE2/tRNA	Anopheles gambiae str. PEST
Ag-CR1-22	185	2.77	3	0.04	182	2.72	CR1	Anopheles gambiae		GYPSY61-I_AG	76	1.00	74	0.97	2	0.03	Gypsy	Anopheles gambiae str. PEST
GYPSY61-I_AG	107	1.41	81	1.07	26	0.34	Gypsy	Anopheles gambiae str. PEST		MARINERN5_AG	75	3.83	20	1.02	55	2.81	Mariner/Tc1	Anopheles gambiae str. PEST
GYPSY62-LTR_AG	94	31.64	1	0.34	93	31.30	Gypsy	Anopheles gambiae str. PEST		Clu-47B_AG	73	3.66	27	1.35	46	2.31	DNA transposon	Anopheles gambiae str. PEST
MARINERN5_AG	83	4.24	24	1.23	59	3.02	Mariner/Tc1	Anopheles gambiae str. PEST		Clu-39_AG	50	2.77	14	0.78	36	2.00	DNA transposon	Anopheles gambiae str. PEST
Clu-47B_AG	79	3.96	29	1.45	50	2.51	DNA transposon	Anopheles gambiae str. PEST		RTE-3_AG	20	0.75	2	0.08	18	0.68	RTE	Anopheles gambiae str. PEST
RT1	73	0.54	57	0.42	16	0.12	R1	Anopheles gambiae		AgaP8MITE2450	19	0.46	1	0.02	18	0.44	P	Anopheles gambiae str. PEST
RTAg4	62	0.53	28	0.24	34	0.29	R1	Anopheles gambiae		Ag-Outcast-5	9	0.11	5	0.06	4	0.05	Outcast	Anopheles gambiae
Ag-Jock-1	56	0.71	11	0.14	45	0.57	Jockey	Anopheles gambiae		HELITRON2_AG	8	0.08	1	0.01	7	0.07	Helitron	Anopheles gambiae str. PEST
Clu-39_AG	50	2.77	15	0.83	35	1.94	DNA transposon	Anopheles gambiae str. PEST		DNA-4_AG	6	1.11	3	0.55	3	0.55	DNA transposon	Anopheles gambiae str. PEST
TSESSEBEII	38	1.12	6	0.18	32	0.95	Mariner/Tc1	Anopheles gambiae		HATN4_AG	6	0.47	6	0.47	0	0	hAT	Anopheles gambiae str. PEST
Mariner-N14_AG	36	8.84	24	5.89	12	2.95	Mariner/Tc1	Anopheles gambiae str. PEST		MARINERN13_AG	6	0.77	3	0.38	3	0.38	Mariner/Tc1	Anopheles gambiae str. PEST
RT2	24	0.21	15	0.13	9	0.08	R1	Anopheles gambiae		Ag-Jock-1	5	0.06	1	0.01	4	0.05	Jockey	Anopheles gambiae
R7Ag2	23	0.21	17	0.15	6	0.05	R1	Anopheles gambiae		Mariner-N14_AG	5	1.23	4	0.98	1	0.25	Mariner/Tc1	Anopheles gambiae str. PEST
RTE-3_AG	23	0.86	2	0.08	21	0.79	RTE	Anopheles gambiae str. PEST		Mariner-N21_AG	5	0.84	3	0.50	2	0.34	Mariner/Tc1	Anopheles gambiae str. PEST
HELITRON2_AG	19	0.18	8	0.08	11	0.10	Helitron	Anopheles gambiae str. PEST		Clu-137B_AG	4	0.21	0	0	4	0.21	DNA transposon	Anopheles gambiae str. PEST
MARINERN8_AG	19	1.07	0	0	19	1.07	Mariner/Tc1	Anopheles gambiae str. PEST		Clu-137_AG	3	0.15	1	0.05	2	0.10	DNA transposon	Anopheles gambiae str. PEST
AgaP8	18	0.14	17	0.14	1	0.01	P	Anopheles gambiae str. PEST		AARA8_AG	2	0.03	0	0	2	0.03	I	Anopheles gambiae
MARINERN13_AG	15	1.92	8	1.03	7	0.90	Mariner/Tc1	Anopheles gambiae str. PEST		GYPSY59-I_AG	2	0.03	2	0.03	0	0	Gypsy	Anopheles gambiae str. PEST
RTAg3	13	0.12	13	0.12	0	0	R1	Anopheles gambiae		RT1	2	0.01	0	0	2	0.01	R1	Anopheles gambiae
Ag-Outcast-5	12	0.14	8	0.10	4	0.05	Outcast	Anopheles gambiae		RTAg4	2	0.02	0	0	2	0.02	R1	Anopheles gambiae
GYPSY55-I_AG	10	0.13	0	0	10	0.13	Gypsy	Anopheles gambiae str. PEST		AgaP8	1	0.01	0	0	1	0.01	P	Anopheles gambiae str. PEST
MinoAg1	10	0.11	6	0.06	4	0.04	R1	Anopheles gambiae		CR1-1_AG	1	0.01	0	0	1	0.01	L2B	Anopheles gambiae str. PEST
Clu-137_AG	8	0.41	3	0.15	5	0.25	DNA transposon	Anopheles gambiae str. PEST		DNA-5_AG	1	0.17	0	0	1	0.17	DNA transposon	Anopheles gambiae str. PEST
CR1-1_AG	8	0.09	1	0.01	7	0.08	L2B	Anopheles gambiae str. PEST		Mariner-N15_AG	1	0.24	0	0	1	0.24	Mariner/Tc1	Anopheles gambiae str. PEST
AgaP4MITE559	7	0.75	0	0	7	0.75	P	Anopheles gambiae str. PEST		R7Ag2	1	0.01	0	0	1	0.01	R1	Anopheles gambiae
Clu-137B_AG	7	0.36	1	0.05	6	0.31	DNA transposon	Anopheles gambiae str. PEST		Aara5_AA	0	0.00	0	0	0	0	BEL	Anopheles arabiensis
HATN4_AG	7	0.55	7	0.55	0	0	hAT	Anopheles gambiae str. PEST		Afun1	0	0.00	0	0	0	0	Gypsy	Anopheles funestus
Mariner-N21_AG	7	1.17	5	0.84	2	0.34	Mariner/Tc1	Anopheles gambiae str. PEST		Ag-CR1-7	0	0.00	0	0	0	0	CR1	Anopheles gambiae str. PEST
R7Ag1	7	0.06	7	0.06	0	0	R1	Anopheles gambiae		Ag-I-2	0	0.00	0	0	0	0	I	Anopheles gambiae
DNA-5_AG	6	1.03	0	0	6	1.03	DNA transposon	Anopheles gambiae str. PEST		Ag-Jen-1	0	0.00	0	0	0	0	Jockey	Anopheles gambiae
GYPSY59-I_AG	6	0.08	6	0.08	0	0	Gypsy	Anopheles gambiae str. PEST		Ag-Jen-11	0	0.00	0	0	0	0	Jockey	Anopheles gambiae
BEL-20_AG-I	5	0.06	5	0.06	0	0	BEL	Anopheles gambiae str. PEST		Ag-Jock-12	0	0.00	0	0	0	0	Jockey	Anopheles gambiae
BEL14-I_AG	5	0.05	5	0.05	0	0	BEL	Anopheles gambiae str. PEST		Ag-Jock-13	0	0.00	0	0	0	0	Jockey	Anopheles gambiae
BEL15-I_AG	5	0.05	5	0.05	0	0	BEL	Anopheles gambiae str. PEST		Ag-L1-5	0	0.00	0	0	0	0	L1	Anopheles gambiae
HELITRON1_AG	5	0.04	1	0.01	4	0.04	Helitron	Anopheles gambiae str. PEST		Ag-Loner-1	0	0.00	0	0	0	0	I	Anopheles gambiae
Ag-Jen-11	4	0.06	0	0	4	0.06	Jockey	Anopheles gambiae		Ag-Outcast-2	0	0.00	0	0	0	0	Outcast	Anopheles gambiae
DNA-4_AG	4	0.74	1	0.18	3	0.55	DNA transposon	Anopheles gambiae str. PEST		Ag-Outcast-6	0	0.00	0	0	0	0	Outcast	Anopheles gambiae
GYPSY8-I_AG	4	0.04	0	0	4	0.04	Gypsy	Anopheles gambiae str. PEST		Ag-R1-6	0	0.00	0	0	0	0	R1	Anopheles gambiae
HAT1_AG	4	0.06	0	0	4	0.06	hAT	Anopheles gambiae str. PEST		AGAM2	0	0.00	0	0	0	0	CR1	Anopheles gambiae
Ag-Jen-1	3	0.04	1	0.01	2	0.03	Jockey	Anopheles gambiae		AgaP12	0	0.00	0	0	0	0	P	Anopheles gambiae str. PEST
CR1-3_AG	3	0.04	3	0.04	0	0	CR1	Anopheles gambiae str. PEST		AgaP12MITE205B	0	0.00	0	0	0	0	P	Anopheles gambiae str. PEST
GYPSY10-I_AG	3	0.03	0	0	3	0.03	Gypsy	Anopheles gambiae str. PEST		AgaP13MITE412	0	0.00	0	0	0	0	P	Anopheles gambiae str. PEST
GYPSY25-I_AG	3	0.04	0	0	3	0.04	Gypsy	Anopheles gambiae str. PEST		AgaP13MITE592	0	0.00	0	0	0	0	P	Anopheles gambiae str. PEST
GYPSY37-I_AG	3	0.04	2	0.03	1	0.01	Gypsy	Anopheles gambiae str. PEST		AgaP15	0	0.00	0	0	0	0	P	Anopheles gambiae str. PEST
Mariner-N15_AG	3	0.72	0	0	3	0.72	Mariner/Tc1	Anopheles gambiae str. PEST		AgaP2-P12MITE326	0	0.00	0	0	0	0	P	Anopheles gambiae str. PEST
AARA8_AG	2	0.03	0	0	2	0.03	I	Anopheles gambiae		AgaP4MITE559	0	0.00	0	0	0	0	P	Anopheles gambiae str. PEST
GYPSY21-I_AG	2	0.03	2	0.03	0	0	Gypsy	Anopheles gambiae str. PEST		AgaP4MITE675	0	0.00	0	0	0	0	P	Anopheles gambiae str. PEST
GYPSY36-LTR_AG	2	0.41	0	0	2	0.41	Gypsy	Anopheles gambiae str. PEST		AGM1	0	0.00	0	0	0	0	BEL	Anopheles gambiae
GYPSY41-I_AG	2	0.02	1	0.01	1	0.01	Gypsy	Anopheles gambiae str. PEST		BEL-20_AG-I	0	0.00	0	0	0	0	BEL	Anopheles gambiae str. PEST
GYPSY68-I_AG	2	0.02	0	0	2	0.02	Gypsy	Anopheles gambiae str. PEST		BEL-20_AG-LTR	0	0.00	0	0	0	0	BEL	Anopheles gambiae str. PEST
HARBINGER1_AG	2	0.02	0	0	2	0.02	Harbinger	Anopheles gambiae str. PEST		BEL-21_AG-I	0	0.00	0	0	0	0	BEL	Anopheles gambiae str. PEST
MARINERN9_AG	2	0.33	0	0	2	0.33	Mariner/Tc1	Anopheles gambiae str. PEST		BEL1-I_AG	0	0.00	0	0	0	0	BEL	Anopheles gambiae str. PEST
P1_AG	2	0.02	1	0.01	1	0.01	P	Anopheles gambiae str. PEST		BEL1-LTR_AG	0	0.00	0	0	0	0	BEL	Anopheles gambiae str. PEST
Ag-Outcast-2	1	0.01	1	0.01	0	0	Outcast	Anopheles gambiae		BEL10-I_AG	0	0.00	0	0	0	0	BEL	Anopheles gambiae str. PEST
Ag-R1-6	1	0.01	0	0	1	0.01	R1	Anopheles gambiae		BEL10-LTR_AG	0	0.00	0	0	0	0	BEL	Anopheles gambiae str. PEST
AgaP15	1	0.01	0	0	1	0.01	P	Anopheles gambiae str. PEST		BEL11-I_AG	0	0.00	0	0	0	0	BEL	Anopheles gambiae str. PEST
BEL11-I_AG	1	0.01	1	0.01	0	0	BEL	Anopheles gambiae str. PEST		BEL11-LTR_AG	0	0.00	0	0	0	0	BEL	Anopheles gambiae str. PEST
BEL17-I_AG	1	0.01	1	0.01	0	0	BEL	Anopheles gambiae str. PEST		BEL12-I_AG	0	0.00	0	0	0	0	BEL	Anopheles gambiae str. PEST
BEL4-I_AG	1	0.01	1	0.01	0	0	BEL	Anopheles gambiae str. PEST		BEL12-LTR_AG	0	0.00	0	0	0	0	BEL	Anopheles gambiae str. PEST
BEL9-I_AG	1	0.01	0	0	1	0.01	BEL	Anopheles gambiae str. PEST		BEL13-I_AG	0	0.00	0	0	0	0	BEL	Anopheles gambiae str. PEST
CR1-5_AG	1	0.01	0	0	1	0.01	CR1	Anopheles gambiae str. PEST		BEL13-LTR_AG	0	0.00	0	0	0	0	BEL	Anopheles gambiae str. PEST
CR1-7_AG	1	0.02	0	0	1	0.02	CR1	Anopheles gambiae str. PEST		BEL14-I_AG	0	0.00	0	0	0	0	BEL	Anopheles gambiae str. PEST
GYPSY11-I_AG	1	0.01	0	0	1	0.01	Gypsy	Anopheles gambiae str. PEST		BEL14-LTR_AG	0	0.00	0	0	0	0	BEL	Anopheles gambiae str. PEST
GYPSY16-I_AG	1	0.01	0	0	1	0.01	Gypsy	Anopheles gambiae str. PEST		BEL15-I_AG	0	0.00	0	0	0	0	BEL	Anopheles gambiae str. PEST
GYPSY2-I_AG	1	0.01	1	0.01	0	0	Gypsy	Anopheles gambiae str. PEST		BEL15-LTR_AG	0	0.00	0	0	0	0	BEL	Anopheles gambiae str. PEST
GYPSY28-I_AG	1	0.01	1	0.01	0	0	Gypsy	Anopheles gambiae str. PEST		BEL16-I_AG	0	0.00	0	0	0	0	BEL	Anopheles gambiae str. PEST
GYPSY45-I_AG	1	0.01	0	0	1	0.01	Gypsy	Anopheles gambiae str. PEST		BEL16-LTR_AG	0	0.00	0	0	0	0	BEL	Anopheles gambiae str. PEST
GYPSY52-I_AG	1	0.01	0	0	1	0.01	Gypsy	Anopheles gambiae str. PEST		BEL17-I_AG	0	0.00	0	0	0	0	BEL	Anopheles gambiae str. PEST
GYPSY57-I_AG	1	0.01	0	0	1	0.01	Gypsy	Anopheles gambiae str. PEST		BEL17-LTR_AG	0	0.00	0	0	0	0	BEL	Anopheles gambiae str. PEST
GYPSY60-I_AG	1	0.01	1	0.01	0	0	Gypsy	Anopheles gambiae str. PEST		BEL18-I_AG	0	0.00	0	0	0	0	BEL	Anopheles gambiae str. PEST
GYPSY69-LTR_AG	1	0.14	1	0.14	0	0	Gypsy	Anopheles gambiae str. PEST		BEL18-LTR_AG	0	0.00	0	0	0	0	BEL	Anopheles gambiae
GYPSY7-I_AG	1	0.01	1	0.01	0	0	Gypsy	Anopheles gambiae str. PEST		BEL19-I_AG	0	0.00	0	0	0	0	BEL	Anopheles gambiae str. PEST
HATN6_AG	1	0.19	1	0.19	0	0	hAT	Anopheles gambiae str. PEST		BEL19-LTR_AG	0	0.00	0	0	0	0	BEL	Anopheles gambiae
INVADER1-I_AG	1	0.01	0	0	1	0.01	Gypsy	Anopheles gambiae str. PEST		BEL2-I_AG	0	0.00	0	0	0	0	BEL	Anopheles gambiae str. PEST
NotoAg1	1	0.01	0	0	1	0.01	R1	Anopheles gambiae		BEL2-LTR_AG	0	0.00	0	0	0	0	BEL	Anopheles gambiae str. PEST
R6Ag1	1	0.01	1	0.01	0	0	R1	Anopheles gambiae		BEL3-I_AG	0	0.00	0	0	0	0	BEL	Anopheles gambiae str. PEST
RETRO92_AG_LTR	1	0.27	0	0	1	0.27	Copia	Anopheles gambiae		BEL3-LTR_AG	0	0.00	0	0	0	0	BEL	Anopheles gambiae
RTE-1_AG	1	0.02	0	0	1	0.02	RTE	Anopheles gambiae str. PEST		BEL4-I_AG	0	0.00	0	0	0	0	BEL	Anopheles gambiae str. PEST
T1	1	0.01	1	0.01	0	0	CR1	Anopheles gambiae		BEL4-LTR_AG	0	0.00	0	0	0	0	BEL	Anopheles gambiae
Aara5_AA	0	0.00	0	0	0	0	BEL	Anopheles arabiensis		BEL5-I_AG	0	0.00	0	0	0	0	BEL	Anopheles gambiae str. PEST
Afun1	0	0.00	0	0	0	0	Gypsy	Anopheles funestus		BEL5-LTR_AG	0	0.00	0	0	0	0	BEL	Anopheles gambiae str. PEST
Ag-CR1-7	0	0.00	0	0	0	0	CR1	Anopheles gambiae str. PEST		BEL6-I_AG	0	0.00	0	0	0	0	BEL	Anopheles gambiae str. PEST
Ag-I-2	0	0.00	0	0	0	0	I	Anopheles gambiae		BEL6-LTR_AG	0	0.00	0	0	0	0	BEL	Anopheles gambiae str. PEST
Ag-Jock-12	0	0.00	0	0	0	0	Jockey	Anopheles gambiae		BEL7-I_AG	0	0.00	0	0	0	0	BEL	Anopheles gambiae str. PEST
Ag-Jock-13	0	0.00	0	0	0	0	Jockey	Anopheles gambiae		BEL7-LTR_AG	0	0.00	0	0	0	0	BEL	Anopheles gambiae str. PEST
Ag-L1-5	0	0.00	0	0	0	0	L1	Anopheles gambiae		BEL8-I_AG	0	0.00	0	0	0	0	BEL	Anopheles gambiae str. PEST
Ag-Loner-1	0	0.00	0	0	0	0	I	Anopheles gambiae		BEL8-LTR_AG	0	0.00	0	0	0	0	BEL	Anopheles gambiae str. PEST
Ag-Outcast-6	0	0.00	0	0	0	0	Outcast	Anopheles gambiae		BEL9-I_AG	0	0.00	0	0	0	0	BEL	Anopheles gambiae str. PEST
AGAM2	0	0.00	0	0	0	0	CR1	Anopheles gambiae		BEL9-LTR_AG	0	0.00	0	0	0	0	BEL	Anopheles gambiae str. PEST
AgaP12	0	0.00	0	0	0	0	P	Anopheles gambiae str. PEST		Clu-11_AG	0	0.00	0	0	0	0	DNA transposon	Anopheles gambiae str. PEST
AgaP12MITE205B	0	0.00	0	0	0	0	P	Anopheles gambiae str. PEST		Clu-111_AG	0	0.00	0	0	0	0	DNA transposon	Anopheles gambiae str. PEST
AgaP13MITE412	0	0.00	0	0	0	0	P	Anopheles gambiae str. PEST		Clu-12_AG	0	0.00	0	0	0	0	DNA transposon	Anopheles gambiae str. PEST
AgaP13MITE592	0	0.00	0	0	0	0	P	Anopheles gambiae str. PEST		Clu-13_AG	0	0.00	0	0	0	0	DNA transposon	Anopheles gambiae str. PEST
AgaP2-P12MITE326	0	0.00	0	0	0	0	P	Anopheles gambiae str. PEST		Clu-15_AG	0	0.00	0	0	0	0	DNA transposon	Anopheles gambiae str. PEST
AgaP4MITE675	0	0.00	0	0	0	0	P	Anopheles gambiae str. PEST		Clu-15B_AG	0	0.00	0	0	0	0	DNA transposon	Anopheles gambiae str. PEST
AGM1	0	0.00	0	0	0	0	BEL	Anopheles gambiae		Clu-166_AG	0	0.00	0	0	0	0	DNA transposon	Anopheles gambiae str. PEST
BEL-20_AG-LTR	0	0.00	0	0	0	0	BEL	Anopheles gambiae str. PEST		Clu-168_AG	0	0.00	0	0	0	0	DNA transposon	Anopheles gambiae str. PEST
BEL-21_AG-I	0	0.00	0	0	0	0	BEL	Anopheles gambiae str. PEST		Clu-186_AG	0	0.00	0	0	0	0	DNA transposon	Anopheles gambiae str. PEST
BEL1-I_AG	0	0.00	0	0	0	0	BEL	Anopheles gambiae str. PEST		Clu-240_AG	0	0.00	0	0	0	0	DNA transposon	Anopheles gambiae str. PEST
BEL1-LTR_AG	0	0.00	0	0	0	0	BEL	Anopheles gambiae str. PEST		Clu-38_AG	0	0.00	0	0	0	0	DNA transposon	Anopheles gambiae str. PEST
BEL10-I_AG	0	0.00	0	0	0	0	BEL	Anopheles gambiae str. PEST		Clu-39B_AG	0	0.00	0	0	0	0	DNA transposon	Anopheles gambiae str. PEST
BEL10-LTR_AG	0	0.00	0	0	0	0	BEL	Anopheles gambiae str. PEST		Clu-44_AG	0	0.00	0	0	0	0	DNA transposon	Anopheles gambiae str. PEST
BEL11-LTR_AG	0	0.00	0	0	0	0	BEL	Anopheles gambiae str. PEST		Clu-47_AG	0	0.00	0	0	0	0	DNA transposon	Anopheles gambiae str. PEST
BEL12-I_AG	0	0.00	0	0	0	0	BEL	Anopheles gambiae str. PEST		Clu-47C_AG	0	0.00	0	0	0	0	DNA transposon	Anopheles gambiae str. PEST
BEL12-LTR_AG	0	0.00	0	0	0	0	BEL	Anopheles gambiae str. PEST		Clu-87A_AG	0	0.00	0	0	0	0	DNA transposon	Anopheles gambiae str. PEST
BEL13-I_AG	0	0.00	0	0	0	0	BEL	Anopheles gambiae str. PEST		Clu-87B_AG	0	0.00	0	0	0	0	DNA transposon	Anopheles gambiae str. PEST
BEL13-LTR_AG	0	0.00	0	0	0	0	BEL	Anopheles gambiae str. PEST		Copia-6_AG-I	0	0.00	0	0	0	0	Copia	Anopheles gambiae str. PEST
BEL14-LTR_AG	0	0.00	0	0	0	0	BEL	Anopheles gambiae str. PEST		Copia-6_AG-LTR	0	0.00	0	0	0	0	Copia	Anopheles gambiae str. PEST
BEL15-LTR_AG	0	0.00	0	0	0	0	BEL	Anopheles gambiae str. PEST		Copia-7_AG-I	0	0.00	0	0	0	0	Copia	Anopheles gambiae str. PEST
BEL16-I_AG	0	0.00	0	0	0	0	BEL	Anopheles gambiae str. PEST		Copia-7_AG-LTR	0	0.00	0	0	0	0	Copia	Anopheles gambiae str. PEST
BEL16-LTR_AG	0	0.00	0	0	0	0	BEL	Anopheles gambiae str. PEST		COPIA1-I_AG	0	0.00	0	0	0	0	Copia	Anopheles gambiae str. PEST
BEL17-LTR_AG	0	0.00	0	0	0	0	BEL	Anopheles gambiae str. PEST		COPIA1-LTR_AG	0	0.00	0	0	0	0	Copia	Anopheles gambiae str. PEST
BEL18-I_AG	0	0.00	0	0	0	0	BEL	Anopheles gambiae str. PEST		COPIA2-I_AG	0	0.00	0	0	0	0	Copia	Anopheles gambiae str. PEST
BEL18-LTR_AG	0	0.00	0	0	0	0	BEL	Anopheles gambiae		COPIA2-LTR_AG	0	0.00	0	0	0	0	Copia	Anopheles gambiae str. PEST
BEL19-I_AG	0	0.00	0	0	0	0	BEL	Anopheles gambiae str. PEST		COPIA3-I_AG	0	0.00	0	0	0	0	Copia	Anopheles gambiae str. PEST
BEL19-LTR_AG	0	0.00	0	0	0	0	BEL	Anopheles gambiae		COPIA3-LTR_AG	0	0.00	0	0	0	0	Copia	Anopheles gambiae str. PEST
BEL2-I_AG	0	0.00	0	0	0	0	BEL	Anopheles gambiae str. PEST		COPIA4-I_AG	0	0.00	0	0	0	0	Copia	Anopheles gambiae str. PEST
BEL2-LTR_AG	0	0.00	0	0	0	0	BEL	Anopheles gambiae str. PEST		COPIA4-LTR_AG	0	0.00	0	0	0	0	Copia	Anopheles gambiae str. PEST
BEL3-I_AG	0	0.00	0	0	0	0	BEL	Anopheles gambiae str. PEST		COPIA5-I_AG	0	0.00	0	0	0	0	Copia	Anopheles gambiae str. PEST
BEL3-LTR_AG	0	0.00	0	0	0	0	BEL	Anopheles gambiae		COPIA5-LTR_AG	0	0.00	0	0	0	0	Copia	Anopheles gambiae str. PEST
BEL4-LTR_AG	0	0.00	0	0	0	0	BEL	Anopheles gambiae		CR1-10_AG	0	0.00	0	0	0	0	CR1	Anopheles gambiae str. PEST
BEL5-I_AG	0	0.00	0	0	0	0	BEL	Anopheles gambiae str. PEST		CR1-1a_AG	0	0.00	0	0	0	0	L2B	Anopheles gambiae str. PEST
BEL5-LTR_AG	0	0.00	0	0	0	0	BEL	Anopheles gambiae str. PEST		CR1-2_AG	0	0.00	0	0	0	0	CR1	Anopheles gambiae str. PEST
BEL6-I_AG	0	0.00	0	0	0	0	BEL	Anopheles gambiae str. PEST		CR1-3_AG	0	0.00	0	0	0	0	CR1	Anopheles gambiae str. PEST
BEL6-LTR_AG	0	0.00	0	0	0	0	BEL	Anopheles gambiae str. PEST		CR1-4_AG	0	0.00	0	0	0	0	CR1	Anopheles gambiae str. PEST
BEL7-I_AG	0	0.00	0	0	0	0	BEL	Anopheles gambiae str. PEST		CR1-5_AG	0	0.00	0	0	0	0	CR1	Anopheles gambiae str. PEST
BEL7-LTR_AG	0	0.00	0	0	0	0	BEL	Anopheles gambiae str. PEST		CR1-6_AG	0	0.00	0	0	0	0	CR1	Anopheles gambiae str. PEST
BEL8-I_AG	0	0.00	0	0	0	0	BEL	Anopheles gambiae str. PEST		CR1-7_AG	0	0.00	0	0	0	0	CR1	Anopheles gambiae str. PEST
BEL8-LTR_AG	0	0.00	0	0	0	0	BEL	Anopheles gambiae str. PEST		CR1-8_AG	0	0.00	0	0	0	0	CR1	Anopheles gambiae str. PEST
BEL9-LTR_AG	0	0.00	0	0	0	0	BEL	Anopheles gambiae str. PEST		CR1-9_AG	0	0.00	0	0	0	0	CR1	Anopheles gambiae str. PEST
Clu-11_AG	0	0.00	0	0	0	0	DNA transposon	Anopheles gambiae str. PEST		DNA-1_AG	0	0.00	0	0	0	0	DNA transposon	Anopheles gambiae str. PEST
Clu-111_AG	0	0.00	0	0	0	0	DNA transposon	Anopheles gambiae str. PEST		DNA-2_AG	0	0.00	0	0	0	0	DNA transposon	Anopheles gambiae str. PEST
Clu-12_AG	0	0.00	0	0	0	0	DNA transposon	Anopheles gambiae str. PEST		DongAG	0	0.00	0	0	0	0	R4	Anopheles gambiae
Clu-13_AG	0	0.00	0	0	0	0	DNA transposon	Anopheles gambiae str. PEST		GYPSY1-I_AG	0	0.00	0	0	0	0	Gypsy	Anopheles gambiae str. PEST
Clu-15_AG	0	0.00	0	0	0	0	DNA transposon	Anopheles gambiae str. PEST		GYPSY10-I_AG	0	0.00	0	0	0	0	Gypsy	Anopheles gambiae str. PEST
Clu-15B_AG	0	0.00	0	0	0	0	DNA transposon	Anopheles gambiae str. PEST		GYPSY10-LTR_AG	0	0.00	0	0	0	0	Gypsy	Anopheles gambiae str. PEST
Clu-166_AG	0	0.00	0	0	0	0	DNA transposon	Anopheles gambiae str. PEST		GYPSY11-I_AG	0	0.00	0	0	0	0	Gypsy	Anopheles gambiae str. PEST
Clu-168_AG	0	0.00	0	0	0	0	DNA transposon	Anopheles gambiae str. PEST		GYPSY11-LTR_AG	0	0.00	0	0	0	0	Gypsy	Anopheles gambiae str. PEST
Clu-186_AG	0	0.00	0	0	0	0	DNA transposon	Anopheles gambiae str. PEST		GYPSY12-I_AG	0	0.00	0	0	0	0	Gypsy	Anopheles gambiae str. PEST
Clu-240_AG	0	0.00	0	0	0	0	DNA transposon	Anopheles gambiae str. PEST		GYPSY12-LTR_AG	0	0.00	0	0	0	0	Gypsy	Anopheles gambiae str. PEST
Clu-38_AG	0	0.00	0	0	0	0	DNA transposon	Anopheles gambiae str. PEST		GYPSY13-I_AG	0	0.00	0	0	0	0	Gypsy	Anopheles gambiae str. PEST
Clu-39B_AG	0	0.00	0	0	0	0	DNA transposon	Anopheles gambiae str. PEST		GYPSY13-LTR_AG	0	0.00	0	0	0	0	Gypsy	Anopheles gambiae str. PEST
Clu-44_AG	0	0.00	0	0	0	0	DNA transposon	Anopheles gambiae str. PEST		GYPSY14-I_AG	0	0.00	0	0	0	0	Gypsy	Anopheles gambiae str. PEST
Clu-47_AG	0	0.00	0	0	0	0	DNA transposon	Anopheles gambiae str. PEST		GYPSY14-LTR_AG	0	0.00	0	0	0	0	Gypsy	Anopheles gambiae
Clu-47C_AG	0	0.00	0	0	0	0	DNA transposon	Anopheles gambiae str. PEST		GYPSY15-I_AG	0	0.00	0	0	0	0	Gypsy	Anopheles gambiae str. PEST
Clu-87A_AG	0	0.00	0	0	0	0	DNA transposon	Anopheles gambiae str. PEST		GYPSY15-LTR_AG	0	0.00	0	0	0	0	Gypsy	Anopheles gambiae str. PEST
Clu-87B_AG	0	0.00	0	0	0	0	DNA transposon	Anopheles gambiae str. PEST		GYPSY16-I_AG	0	0.00	0	0	0	0	Gypsy	Anopheles gambiae str. PEST
Copia-6_AG-I	0	0.00	0	0	0	0	Copia	Anopheles gambiae str. PEST		GYPSY16-LTR_AG	0	0.00	0	0	0	0	Gypsy	Anopheles gambiae str. PEST
Copia-6_AG-LTR	0	0.00	0	0	0	0	Copia	Anopheles gambiae str. PEST		GYPSY17-I_AG	0	0.00	0	0	0	0	Gypsy	Anopheles gambiae str. PEST
Copia-7_AG-I	0	0.00	0	0	0	0	Copia	Anopheles gambiae str. PEST		GYPSY17-LTR_AG	0	0.00	0	0	0	0	Gypsy	Anopheles gambiae str. PEST
Copia-7_AG-LTR	0	0.00	0	0	0	0	Copia	Anopheles gambiae str. PEST		GYPSY19-I_AG	0	0.00	0	0	0	0	Gypsy	Anopheles gambiae str. PEST
COPIA1-I_AG	0	0.00	0	0	0	0	Copia	Anopheles gambiae str. PEST		GYPSY19-LTR_AG	0	0.00	0	0	0	0	Gypsy	Anopheles gambiae str. PEST
COPIA1-LTR_AG	0	0.00	0	0	0	0	Copia	Anopheles gambiae str. PEST		GYPSY2-I_AG	0	0.00	0	0	0	0	Gypsy	Anopheles gambiae str. PEST
COPIA2-I_AG	0	0.00	0	0	0	0	Copia	Anopheles gambiae str. PEST		GYPSY2-LTR_AG	0	0.00	0	0	0	0	Gypsy	Anopheles gambiae str. PEST
COPIA2-LTR_AG	0	0.00	0	0	0	0	Copia	Anopheles gambiae str. PEST		GYPSY20-I_AG	0	0.00	0	0	0	0	Gypsy	Anopheles gambiae str. PEST
COPIA3-I_AG	0	0.00	0	0	0	0	Copia	Anopheles gambiae str. PEST		GYPSY20-LTR_AG	0	0.00	0	0	0	0	Gypsy	Anopheles gambiae str. PEST
COPIA3-LTR_AG	0	0.00	0	0	0	0	Copia	Anopheles gambiae str. PEST		GYPSY21-I_AG	0	0.00	0	0	0	0	Gypsy	Anopheles gambiae str. PEST
COPIA4-I_AG	0	0.00	0	0	0	0	Copia	Anopheles gambiae str. PEST		GYPSY21-LTR_AG	0	0.00	0	0	0	0	Gypsy	Anopheles gambiae str. PEST
COPIA4-LTR_AG	0	0.00	0	0	0	0	Copia	Anopheles gambiae str. PEST		GYPSY22-I_AG	0	0.00	0	0	0	0	Gypsy	Anopheles gambiae str. PEST
COPIA5-I_AG	0	0.00	0	0	0	0	Copia	Anopheles gambiae str. PEST		GYPSY22-LTR_AG	0	0.00	0	0	0	0	Gypsy	Anopheles gambiae str. PEST
COPIA5-LTR_AG	0	0.00	0	0	0	0	Copia	Anopheles gambiae str. PEST		GYPSY23-I_AG	0	0.00	0	0	0	0	Gypsy	Anopheles gambiae str. PEST
CR1-10_AG	0	0.00	0	0	0	0	CR1	Anopheles gambiae str. PEST		GYPSY23-LTR_AG	0	0.00	0	0	0	0	Gypsy	Anopheles gambiae str. PEST
CR1-1a_AG	0	0.00	0	0	0	0	L2B	Anopheles gambiae str. PEST		GYPSY24-I_AG	0	0.00	0	0	0	0	Gypsy	Anopheles gambiae str. PEST
CR1-2_AG	0	0.00	0	0	0	0	CR1	Anopheles gambiae str. PEST		GYPSY24-LTR_AG	0	0.00	0	0	0	0	Gypsy	Anopheles gambiae str. PEST
CR1-4_AG	0	0.00	0	0	0	0	CR1	Anopheles gambiae str. PEST		GYPSY25-I_AG	0	0.00	0	0	0	0	Gypsy	Anopheles gambiae str. PEST
CR1-6_AG	0	0.00	0	0	0	0	CR1	Anopheles gambiae str. PEST		GYPSY25-LTR_AG	0	0.00	0	0	0	0	Gypsy	Anopheles gambiae str. PEST
CR1-8_AG	0	0.00	0	0	0	0	CR1	Anopheles gambiae str. PEST		GYPSY26-I_AG	0	0.00	0	0	0	0	Gypsy	Anopheles gambiae str. PEST
CR1-9_AG	0	0.00	0	0	0	0	CR1	Anopheles gambiae str. PEST		GYPSY26-LTR_AG	0	0.00	0	0	0	0	Gypsy	Anopheles gambiae str. PEST
DNA-1_AG	0	0.00	0	0	0	0	DNA transposon	Anopheles gambiae str. PEST		GYPSY27-I_AG	0	0.00	0	0	0	0	Gypsy	Anopheles gambiae str. PEST
DNA-2_AG	0	0.00	0	0	0	0	DNA transposon	Anopheles gambiae str. PEST		GYPSY27-LTR_AG	0	0.00	0	0	0	0	Gypsy	Anopheles gambiae str. PEST
DongAG	0	0.00	0	0	0	0	R4	Anopheles gambiae		GYPSY28-I_AG	0	0.00	0	0	0	0	Gypsy	Anopheles gambiae str. PEST
GYPSY1-I_AG	0	0.00	0	0	0	0	Gypsy	Anopheles gambiae str. PEST		GYPSY28-LTR_AG	0	0.00	0	0	0	0	Gypsy	Anopheles gambiae str. PEST
GYPSY10-LTR_AG	0	0.00	0	0	0	0	Gypsy	Anopheles gambiae str. PEST		GYPSY29-I_AG	0	0.00	0	0	0	0	Gypsy	Anopheles gambiae str. PEST
GYPSY11-LTR_AG	0	0.00	0	0	0	0	Gypsy	Anopheles gambiae str. PEST		GYPSY29-LTR_AG	0	0.00	0	0	0	0	Gypsy	Anopheles gambiae str. PEST
GYPSY12-I_AG	0	0.00	0	0	0	0	Gypsy	Anopheles gambiae str. PEST		GYPSY3-I_AG	0	0.00	0	0	0	0	Gypsy	Anopheles gambiae str. PEST
GYPSY12-LTR_AG	0	0.00	0	0	0	0	Gypsy	Anopheles gambiae str. PEST		GYPSY3-LTR_AG	0	0.00	0	0	0	0	Gypsy	Anopheles gambiae str. PEST
GYPSY13-I_AG	0	0.00	0	0	0	0	Gypsy	Anopheles gambiae str. PEST		GYPSY32-I_AG	0	0.00	0	0	0	0	Gypsy	Anopheles gambiae str. PEST
GYPSY13-LTR_AG	0	0.00	0	0	0	0	Gypsy	Anopheles gambiae str. PEST		GYPSY32-LTR_AG	0	0.00	0	0	0	0	Gypsy	Anopheles gambiae str. PEST
GYPSY14-I_AG	0	0.00	0	0	0	0	Gypsy	Anopheles gambiae str. PEST		GYPSY33-I_AG	0	0.00	0	0	0	0	Gypsy	Anopheles gambiae str. PEST
GYPSY14-LTR_AG	0	0.00	0	0	0	0	Gypsy	Anopheles gambiae		GYPSY33-LTR_AG	0	0.00	0	0	0	0	Gypsy	Anopheles gambiae str. PEST
GYPSY15-I_AG	0	0.00	0	0	0	0	Gypsy	Anopheles gambiae str. PEST		GYPSY35-I_AG	0	0.00	0	0	0	0	Gypsy	Anopheles gambiae str. PEST
GYPSY15-LTR_AG	0	0.00	0	0	0	0	Gypsy	Anopheles gambiae str. PEST		GYPSY35-LTR_AG	0	0.00	0	0	0	0	Gypsy	Anopheles gambiae str. PEST
GYPSY16-LTR_AG	0	0.00	0	0	0	0	Gypsy	Anopheles gambiae str. PEST		GYPSY36-I_AG	0	0.00	0	0	0	0	Gypsy	Anopheles gambiae str. PEST
GYPSY17-I_AG	0	0.00	0	0	0	0	Gypsy	Anopheles gambiae str. PEST		GYPSY36-LTR_AG	0	0.00	0	0	0	0	Gypsy	Anopheles gambiae str. PEST
GYPSY17-LTR_AG	0	0.00	0	0	0	0	Gypsy	Anopheles gambiae str. PEST		GYPSY37-I_AG	0	0.00	0	0	0	0	Gypsy	Anopheles gambiae str. PEST
GYPSY19-I_AG	0	0.00	0	0	0	0	Gypsy	Anopheles gambiae str. PEST		GYPSY37-LTR_AG	0	0.00	0	0	0	0	Gypsy	Anopheles gambiae str. PEST
GYPSY19-LTR_AG	0	0.00	0	0	0	0	Gypsy	Anopheles gambiae str. PEST		GYPSY38-I_AG	0	0.00	0	0	0	0	Gypsy	Anopheles gambiae str. PEST
GYPSY2-LTR_AG	0	0.00	0	0	0	0	Gypsy	Anopheles gambiae str. PEST		GYPSY38-LTR_AG	0	0.00	0	0	0	0	Gypsy	Anopheles gambiae str. PEST
GYPSY20-I_AG	0	0.00	0	0	0	0	Gypsy	Anopheles gambiae str. PEST		GYPSY39-I_AG	0	0.00	0	0	0	0	Gypsy	Anopheles gambiae str. PEST
GYPSY20-LTR_AG	0	0.00	0	0	0	0	Gypsy	Anopheles gambiae str. PEST		GYPSY39-LTR_AG	0	0.00	0	0	0	0	Gypsy	Anopheles gambiae str. PEST
GYPSY21-LTR_AG	0	0.00	0	0	0	0	Gypsy	Anopheles gambiae str. PEST		GYPSY4-I_AG	0	0.00	0	0	0	0	Gypsy	Anopheles gambiae str. PEST
GYPSY22-I_AG	0	0.00	0	0	0	0	Gypsy	Anopheles gambiae str. PEST		GYPSY4-LTR_AG	0	0.00	0	0	0	0	Gypsy	Anopheles gambiae str. PEST
GYPSY22-LTR_AG	0	0.00	0	0	0	0	Gypsy	Anopheles gambiae str. PEST		GYPSY40-I_AG	0	0.00	0	0	0	0	Gypsy	Anopheles gambiae str. PEST
GYPSY23-I_AG	0	0.00	0	0	0	0	Gypsy	Anopheles gambiae str. PEST		GYPSY40-LTR_AG	0	0.00	0	0	0	0	Gypsy	Anopheles gambiae str. PEST
GYPSY23-LTR_AG	0	0.00	0	0	0	0	Gypsy	Anopheles gambiae str. PEST		GYPSY41-I_AG	0	0.00	0	0	0	0	Gypsy	Anopheles gambiae str. PEST
GYPSY24-I_AG	0	0.00	0	0	0	0	Gypsy	Anopheles gambiae str. PEST		GYPSY41-LTR_AG	0	0.00	0	0	0	0	Gypsy	Anopheles gambiae str. PEST
GYPSY24-LTR_AG	0	0.00	0	0	0	0	Gypsy	Anopheles gambiae str. PEST		GYPSY42-I_AG	0	0.00	0	0	0	0	Gypsy	Anopheles gambiae str. PEST
GYPSY25-LTR_AG	0	0.00	0	0	0	0	Gypsy	Anopheles gambiae str. PEST		GYPSY42-LTR_AG	0	0.00	0	0	0	0	Gypsy	Anopheles gambiae str. PEST
GYPSY26-I_AG	0	0.00	0	0	0	0	Gypsy	Anopheles gambiae str. PEST		GYPSY43-I_AG	0	0.00	0	0	0	0	Gypsy	Anopheles gambiae str. PEST
GYPSY26-LTR_AG	0	0.00	0	0	0	0	Gypsy	Anopheles gambiae str. PEST		GYPSY43-LTR_AG	0	0.00	0	0	0	0	Gypsy	Anopheles gambiae str. PEST
GYPSY27-I_AG	0	0.00	0	0	0	0	Gypsy	Anopheles gambiae str. PEST		GYPSY44-I_AG	0	0.00	0	0	0	0	Gypsy	Anopheles gambiae str. PEST
GYPSY27-LTR_AG	0	0.00	0	0	0	0	Gypsy	Anopheles gambiae str. PEST		GYPSY44-LTR_AG	0	0.00	0	0	0	0	Gypsy	Anopheles gambiae str. PEST
GYPSY28-LTR_AG	0	0.00	0	0	0	0	Gypsy	Anopheles gambiae str. PEST		GYPSY45-I_AG	0	0.00	0	0	0	0	Gypsy	Anopheles gambiae str. PEST
GYPSY29-I_AG	0	0.00	0	0	0	0	Gypsy	Anopheles gambiae str. PEST		GYPSY45-LTR_AG	0	0.00	0	0	0	0	Gypsy	Anopheles gambiae str. PEST
GYPSY29-LTR_AG	0	0.00	0	0	0	0	Gypsy	Anopheles gambiae str. PEST		GYPSY47-I_AG	0	0.00	0	0	0	0	Gypsy	Anopheles gambiae str. PEST
GYPSY3-I_AG	0	0.00	0	0	0	0	Gypsy	Anopheles gambiae str. PEST		GYPSY47-LTR_AG	0	0.00	0	0	0	0	Gypsy	Anopheles gambiae str. PEST
GYPSY3-LTR_AG	0	0.00	0	0	0	0	Gypsy	Anopheles gambiae str. PEST		GYPSY48-I_AG	0	0.00	0	0	0	0	Gypsy	Anopheles gambiae str. PEST
GYPSY32-I_AG	0	0.00	0	0	0	0	Gypsy	Anopheles gambiae str. PEST		GYPSY48-LTR_AG	0	0.00	0	0	0	0	Gypsy	Anopheles gambiae str. PEST
GYPSY32-LTR_AG	0	0.00	0	0	0	0	Gypsy	Anopheles gambiae str. PEST		GYPSY49-I_AG	0	0.00	0	0	0	0	Gypsy	Anopheles gambiae str. PEST
GYPSY33-I_AG	0	0.00	0	0	0	0	Gypsy	Anopheles gambiae str. PEST		GYPSY49-LTR_AG	0	0.00	0	0	0	0	Gypsy	Anopheles gambiae str. PEST
GYPSY33-LTR_AG	0	0.00	0	0	0	0	Gypsy	Anopheles gambiae str. PEST		GYPSY5-I_AG	0	0.00	0	0	0	0	Gypsy	Anopheles gambiae str. PEST
GYPSY35-I_AG	0	0.00	0	0	0	0	Gypsy	Anopheles gambiae str. PEST		GYPSY5-LTR_AG	0	0.00	0	0	0	0	Gypsy	Anopheles gambiae str. PEST
GYPSY35-LTR_AG	0	0.00	0	0	0	0	Gypsy	Anopheles gambiae str. PEST		GYPSY52-I_AG	0	0.00	0	0	0	0	Gypsy	Anopheles gambiae str. PEST
GYPSY36-I_AG	0	0.00	0	0	0	0	Gypsy	Anopheles gambiae str. PEST		GYPSY52-LTR_AG	0	0.00	0	0	0	0	Gypsy	Anopheles gambiae str. PEST
GYPSY37-LTR_AG	0	0.00	0	0	0	0	Gypsy	Anopheles gambiae str. PEST		GYPSY53-I_AG	0	0.00	0	0	0	0	Gypsy	Anopheles gambiae str. PEST
GYPSY38-I_AG	0	0.00	0	0	0	0	Gypsy	Anopheles gambiae str. PEST		GYPSY53-LTR_AG	0	0.00	0	0	0	0	Gypsy	Anopheles gambiae str. PEST
GYPSY38-LTR_AG	0	0.00	0	0	0	0	Gypsy	Anopheles gambiae str. PEST		GYPSY54-I_AG	0	0.00	0	0	0	0	Gypsy	Anopheles gambiae str. PEST
GYPSY39-I_AG	0	0.00	0	0	0	0	Gypsy	Anopheles gambiae str. PEST		GYPSY54-LTR_AG	0	0.00	0	0	0	0	Gypsy	Anopheles gambiae str. PEST
GYPSY39-LTR_AG	0	0.00	0	0	0	0	Gypsy	Anopheles gambiae str. PEST		GYPSY55-I_AG	0	0.00	0	0	0	0	Gypsy	Anopheles gambiae str. PEST
GYPSY4-I_AG	0	0.00	0	0	0	0	Gypsy	Anopheles gambiae str. PEST		GYPSY55-LTR_AG	0	0.00	0	0	0	0	Gypsy	Anopheles gambiae str. PEST
GYPSY4-LTR_AG	0	0.00	0	0	0	0	Gypsy	Anopheles gambiae str. PEST		GYPSY56-I_AG	0	0.00	0	0	0	0	Gypsy	Anopheles gambiae str. PEST
GYPSY40-I_AG	0	0.00	0	0	0	0	Gypsy	Anopheles gambiae str. PEST		GYPSY56-LTR_AG	0	0.00	0	0	0	0	Gypsy	Anopheles gambiae str. PEST
GYPSY40-LTR_AG	0	0.00	0	0	0	0	Gypsy	Anopheles gambiae str. PEST		GYPSY57-I_AG	0	0.00	0	0	0	0	Gypsy	Anopheles gambiae str. PEST
GYPSY41-LTR_AG	0	0.00	0	0	0	0	Gypsy	Anopheles gambiae str. PEST		GYPSY57-LTR_AG	0	0.00	0	0	0	0	Gypsy	Anopheles gambiae str. PEST
GYPSY42-I_AG	0	0.00	0	0	0	0	Gypsy	Anopheles gambiae str. PEST		GYPSY58-I_AG	0	0.00	0	0	0	0	Gypsy	Anopheles gambiae str. PEST
GYPSY42-LTR_AG	0	0.00	0	0	0	0	Gypsy	Anopheles gambiae str. PEST		GYPSY58-LTR_AG	0	0.00	0	0	0	0	Gypsy	Anopheles gambiae str. PEST
GYPSY43-I_AG	0	0.00	0	0	0	0	Gypsy	Anopheles gambiae str. PEST		GYPSY59-LTR_AG	0	0.00	0	0	0	0	Gypsy	Anopheles gambiae str. PEST
GYPSY43-LTR_AG	0	0.00	0	0	0	0	Gypsy	Anopheles gambiae str. PEST		GYPSY6-I_AG	0	0.00	0	0	0	0	Gypsy	Anopheles gambiae str. PEST
GYPSY44-I_AG	0	0.00	0	0	0	0	Gypsy	Anopheles gambiae str. PEST		GYPSY6-LTR_AG	0	0.00	0	0	0	0	Gypsy	Anopheles gambiae str. PEST
GYPSY44-LTR_AG	0	0.00	0	0	0	0	Gypsy	Anopheles gambiae str. PEST		GYPSY60-I_AG	0	0.00	0	0	0	0	Gypsy	Anopheles gambiae str. PEST
GYPSY45-LTR_AG	0	0.00	0	0	0	0	Gypsy	Anopheles gambiae str. PEST		GYPSY60-LTR_AG	0	0.00	0	0	0	0	Gypsy	Anopheles gambiae str. PEST
GYPSY47-I_AG	0	0.00	0	0	0	0	Gypsy	Anopheles gambiae str. PEST		GYPSY61-LTR_AG	0	0.00	0	0	0	0	Gypsy	Anopheles gambiae str. PEST
GYPSY47-LTR_AG	0	0.00	0	0	0	0	Gypsy	Anopheles gambiae str. PEST		GYPSY62-I_AG	0	0.00	0	0	0	0	Gypsy	Anopheles gambiae str. PEST
GYPSY48-I_AG	0	0.00	0	0	0	0	Gypsy	Anopheles gambiae str. PEST		GYPSY62-LTR_AG	0	0.00	0	0	0	0	Gypsy	Anopheles gambiae str. PEST
GYPSY48-LTR_AG	0	0.00	0	0	0	0	Gypsy	Anopheles gambiae str. PEST		GYPSY63-I_AG	0	0.00	0	0	0	0	Gypsy	Anopheles gambiae str. PEST
GYPSY49-I_AG	0	0.00	0	0	0	0	Gypsy	Anopheles gambiae str. PEST		GYPSY63-LTR_AG	0	0.00	0	0	0	0	Gypsy	Anopheles gambiae str. PEST
GYPSY49-LTR_AG	0	0.00	0	0	0	0	Gypsy	Anopheles gambiae str. PEST		GYPSY64-I_AG	0	0.00	0	0	0	0	Gypsy	Anopheles gambiae str. PEST
GYPSY5-I_AG	0	0.00	0	0	0	0	Gypsy	Anopheles gambiae str. PEST		GYPSY64-LTR_AG	0	0.00	0	0	0	0	Gypsy	Anopheles gambiae str. PEST
GYPSY5-LTR_AG	0	0.00	0	0	0	0	Gypsy	Anopheles gambiae str. PEST		GYPSY65-I_AG	0	0.00	0	0	0	0	Gypsy	Anopheles gambiae str. PEST
GYPSY52-LTR_AG	0	0.00	0	0	0	0	Gypsy	Anopheles gambiae str. PEST		GYPSY65-LTR_AG	0	0.00	0	0	0	0	Gypsy	Anopheles gambiae str. PEST
GYPSY53-I_AG	0	0.00	0	0	0	0	Gypsy	Anopheles gambiae str. PEST		GYPSY66-I_AG	0	0.00	0	0	0	0	Gypsy	Anopheles gambiae str. PEST
GYPSY53-LTR_AG	0	0.00	0	0	0	0	Gypsy	Anopheles gambiae str. PEST		GYPSY66-LTR_AG	0	0.00	0	0	0	0	Gypsy	Anopheles gambiae str. PEST
GYPSY54-I_AG	0	0.00	0	0	0	0	Gypsy	Anopheles gambiae str. PEST		GYPSY67-I_AG	0	0.00	0	0	0	0	Gypsy	Anopheles gambiae str. PEST
GYPSY54-LTR_AG	0	0.00	0	0	0	0	Gypsy	Anopheles gambiae str. PEST		GYPSY67-LTR_AG	0	0.00	0	0	0	0	Gypsy	Anopheles gambiae str. PEST
GYPSY55-LTR_AG	0	0.00	0	0	0	0	Gypsy	Anopheles gambiae str. PEST		GYPSY68-I_AG	0	0.00	0	0	0	0	Gypsy	Anopheles gambiae str. PEST
GYPSY56-I_AG	0	0.00	0	0	0	0	Gypsy	Anopheles gambiae str. PEST		GYPSY68-LTR_AG	0	0.00	0	0	0	0	Gypsy	Anopheles gambiae str. PEST
GYPSY56-LTR_AG	0	0.00	0	0	0	0	Gypsy	Anopheles gambiae str. PEST		GYPSY69-I_AG	0	0.00	0	0	0	0	Gypsy	Anopheles gambiae str. PEST
GYPSY57-LTR_AG	0	0.00	0	0	0	0	Gypsy	Anopheles gambiae str. PEST		GYPSY69-LTR_AG	0	0.00	0	0	0	0	Gypsy	Anopheles gambiae str. PEST
GYPSY58-I_AG	0	0.00	0	0	0	0	Gypsy	Anopheles gambiae str. PEST		GYPSY7-I_AG	0	0.00	0	0	0	0	Gypsy	Anopheles gambiae str. PEST
GYPSY58-LTR_AG	0	0.00	0	0	0	0	Gypsy	Anopheles gambiae str. PEST		GYPSY7-LTR_AG	0	0.00	0	0	0	0	Gypsy	Anopheles gambiae str. PEST
GYPSY59-LTR_AG	0	0.00	0	0	0	0	Gypsy	Anopheles gambiae str. PEST		GYPSY70-I_AG	0	0.00	0	0	0	0	Gypsy	Anopheles gambiae str. PEST
GYPSY6-I_AG	0	0.00	0	0	0	0	Gypsy	Anopheles gambiae str. PEST		GYPSY70-LTR_AG	0	0.00	0	0	0	0	Gypsy	Anopheles gambiae str. PEST
GYPSY6-LTR_AG	0	0.00	0	0	0	0	Gypsy	Anopheles gambiae str. PEST		GYPSY72-LTR_AG	0	0.00	0	0	0	0	Gypsy	Anopheles gambiae str. PEST
GYPSY60-LTR_AG	0	0.00	0	0	0	0	Gypsy	Anopheles gambiae str. PEST		GYPSY8-I_AG	0	0.00	0	0	0	0	Gypsy	Anopheles gambiae str. PEST
GYPSY61-LTR_AG	0	0.00	0	0	0	0	Gypsy	Anopheles gambiae str. PEST		GYPSY8-LTR_AG	0	0.00	0	0	0	0	Gypsy	Anopheles gambiae
GYPSY62-I_AG	0	0.00	0	0	0	0	Gypsy	Anopheles gambiae str. PEST		GYPSY9-I_AG	0	0.00	0	0	0	0	Gypsy	Anopheles gambiae str. PEST
GYPSY63-I_AG	0	0.00	0	0	0	0	Gypsy	Anopheles gambiae str. PEST		GYPSY9-LTR_AG	0	0.00	0	0	0	0	Gypsy	Anopheles gambiae str. PEST
GYPSY63-LTR_AG	0	0.00	0	0	0	0	Gypsy	Anopheles gambiae str. PEST		HARBINGER-N1_AG	0	0.00	0	0	0	0	Harbinger	Anopheles gambiae str. PEST
GYPSY64-I_AG	0	0.00	0	0	0	0	Gypsy	Anopheles gambiae str. PEST		HARBINGER1_AG	0	0.00	0	0	0	0	Harbinger	Anopheles gambiae str. PEST
GYPSY64-LTR_AG	0	0.00	0	0	0	0	Gypsy	Anopheles gambiae str. PEST		HARBINGERN1_AG	0	0.00	0	0	0	0	Harbinger	Anopheles gambiae str. PEST
GYPSY65-I_AG	0	0.00	0	0	0	0	Gypsy	Anopheles gambiae str. PEST		HARBINGERN2_AG	0	0.00	0	0	0	0	Harbinger	Anopheles gambiae str. PEST
GYPSY65-LTR_AG	0	0.00	0	0	0	0	Gypsy	Anopheles gambiae str. PEST		hAT-2_AG	0	0.00	0	0	0	0	hAT	Anopheles gambiae
GYPSY66-I_AG	0	0.00	0	0	0	0	Gypsy	Anopheles gambiae str. PEST		hAT-2N_AG	0	0.00	0	0	0	0	hAT	Anopheles gambiae
GYPSY66-LTR_AG	0	0.00	0	0	0	0	Gypsy	Anopheles gambiae str. PEST		HAT1_AG	0	0.00	0	0	0	0	hAT	Anopheles gambiae str. PEST
GYPSY67-I_AG	0	0.00	0	0	0	0	Gypsy	Anopheles gambiae str. PEST		HATN1_AG	0	0.00	0	0	0	0	hAT	Anopheles gambiae str. PEST
GYPSY67-LTR_AG	0	0.00	0	0	0	0	Gypsy	Anopheles gambiae str. PEST		HATN2_AG	0	0.00	0	0	0	0	hAT	Anopheles gambiae str. PEST
GYPSY68-LTR_AG	0	0.00	0	0	0	0	Gypsy	Anopheles gambiae str. PEST		HATN3_AG	0	0.00	0	0	0	0	hAT	Anopheles gambiae str. PEST
GYPSY69-I_AG	0	0.00	0	0	0	0	Gypsy	Anopheles gambiae str. PEST		HATN5_AG	0	0.00	0	0	0	0	hAT	Anopheles gambiae str. PEST
GYPSY7-LTR_AG	0	0.00	0	0	0	0	Gypsy	Anopheles gambiae str. PEST		HATN6_AG	0	0.00	0	0	0	0	hAT	Anopheles gambiae str. PEST
GYPSY70-I_AG	0	0.00	0	0	0	0	Gypsy	Anopheles gambiae str. PEST		HELITRON1_AG	0	0.00	0	0	0	0	Helitron	Anopheles gambiae str. PEST
GYPSY70-LTR_AG	0	0.00	0	0	0	0	Gypsy	Anopheles gambiae str. PEST		HELITRON2N_AG	0	0.00	0	0	0	0	Helitron	Anopheles gambiae str. PEST
GYPSY72-LTR_AG	0	0.00	0	0	0	0	Gypsy	Anopheles gambiae str. PEST		HidaAg1	0	0.00	0	0	0	0	R1	Anopheles gambiae
GYPSY8-LTR_AG	0	0.00	0	0	0	0	Gypsy	Anopheles gambiae		INVADER1-I_AG	0	0.00	0	0	0	0	Gypsy	Anopheles gambiae str. PEST
GYPSY9-I_AG	0	0.00	0	0	0	0	Gypsy	Anopheles gambiae str. PEST		INVADER1-LTR_AG	0	0.00	0	0	0	0	Gypsy	Anopheles gambiae str. PEST
GYPSY9-LTR_AG	0	0.00	0	0	0	0	Gypsy	Anopheles gambiae str. PEST		ISEAG1	0	0.00	0	0	0	0	L1	Anopheles gambiae
HARBINGER-N1_AG	0	0.00	0	0	0	0	Harbinger	Anopheles gambiae str. PEST		L2B-1_AG	0	0.00	0	0	0	0	L2B	Anopheles gambiae
HARBINGERN1_AG	0	0.00	0	0	0	0	Harbinger	Anopheles gambiae str. PEST		Mariner-N16_AG	0	0.00	0	0	0	0	Mariner/Tc1	Anopheles gambiae str. PEST
HARBINGERN2_AG	0	0.00	0	0	0	0	Harbinger	Anopheles gambiae str. PEST		Mariner-N17_AG	0	0.00	0	0	0	0	Mariner/Tc1	Anopheles gambiae str. PEST
hAT-2_AG	0	0.00	0	0	0	0	hAT	Anopheles gambiae		Mariner-N18_AG	0	0.00	0	0	0	0	Mariner/Tc1	Anopheles gambiae str. PEST
hAT-2N_AG	0	0.00	0	0	0	0	hAT	Anopheles gambiae		Mariner-N19_AG	0	0.00	0	0	0	0	Mariner/Tc1	Anopheles gambiae str. PEST
HATN1_AG	0	0.00	0	0	0	0	hAT	Anopheles gambiae str. PEST		Mariner-N20_AG	0	0.00	0	0	0	0	Mariner/Tc1	Anopheles gambiae str. PEST
HATN2_AG	0	0.00	0	0	0	0	hAT	Anopheles gambiae str. PEST		Mariner1_AG	0	0.00	0	0	0	0	Mariner/Tc1	Anopheles gambiae str. PEST
HATN3_AG	0	0.00	0	0	0	0	hAT	Anopheles gambiae str. PEST		Mariner2_AG	0	0.00	0	0	0	0	Mariner/Tc1	Anopheles gambiae str. PEST
HATN5_AG	0	0.00	0	0	0	0	hAT	Anopheles gambiae str. PEST		MARINERN1_AG	0	0.00	0	0	0	0	Mariner/Tc1	Anopheles gambiae str. PEST
HELITRON2N_AG	0	0.00	0	0	0	0	Helitron	Anopheles gambiae str. PEST		MARINERN10_AG	0	0.00	0	0	0	0	Mariner/Tc1	Anopheles gambiae str. PEST
HidaAg1	0	0.00	0	0	0	0	R1	Anopheles gambiae		MARINERN11_AG	0	0.00	0	0	0	0	Mariner/Tc1	Anopheles gambiae str. PEST
INVADER1-LTR_AG	0	0.00	0	0	0	0	Gypsy	Anopheles gambiae str. PEST		MARINERN12_AG	0	0.00	0	0	0	0	Mariner/Tc1	Anopheles gambiae str. PEST
ISEAG1	0	0.00	0	0	0	0	L1	Anopheles gambiae		MARINERN2_AG	0	0.00	0	0	0	0	Mariner/Tc1	Anopheles gambiae str. PEST
L2B-1_AG	0	0.00	0	0	0	0	L2B	Anopheles gambiae		MARINERN3_AG	0	0.00	0	0	0	0	Mariner/Tc1	Anopheles gambiae str. PEST
Mariner-N16_AG	0	0.00	0	0	0	0	Mariner/Tc1	Anopheles gambiae str. PEST		MARINERN3a_AG	0	0.00	0	0	0	0	Mariner/Tc1	Anopheles gambiae str. PEST
Mariner-N17_AG	0	0.00	0	0	0	0	Mariner/Tc1	Anopheles gambiae str. PEST		MARINERN4_AG	0	0.00	0	0	0	0	Mariner/Tc1	Anopheles gambiae str. PEST
Mariner-N18_AG	0	0.00	0	0	0	0	Mariner/Tc1	Anopheles gambiae str. PEST		MARINERN6_AG	0	0.00	0	0	0	0	Mariner/Tc1	Anopheles gambiae str. PEST
Mariner-N19_AG	0	0.00	0	0	0	0	Mariner/Tc1	Anopheles gambiae str. PEST		MARINERN7_AG	0	0.00	0	0	0	0	Mariner/Tc1	Anopheles gambiae str. PEST
Mariner-N20_AG	0	0.00	0	0	0	0	Mariner/Tc1	Anopheles gambiae str. PEST		MARINERN8_AG	0	0.00	0	0	0	0	Mariner/Tc1	Anopheles gambiae str. PEST
Mariner1_AG	0	0.00	0	0	0	0	Mariner/Tc1	Anopheles gambiae str. PEST		MARINERN9_AG	0	0.00	0	0	0	0	Mariner/Tc1	Anopheles gambiae str. PEST
Mariner2_AG	0	0.00	0	0	0	0	Mariner/Tc1	Anopheles gambiae str. PEST		MinoAg1	0	0.00	0	0	0	0	R1	Anopheles gambiae
MARINERN1_AG	0	0.00	0	0	0	0	Mariner/Tc1	Anopheles gambiae str. PEST		MTANGA_I	0	0.00	0	0	0	0	Copia	Anopheles gambiae
MARINERN10_AG	0	0.00	0	0	0	0	Mariner/Tc1	Anopheles gambiae str. PEST		MTANGA_LTR	0	0.00	0	0	0	0	Copia	Anopheles gambiae
MARINERN11_AG	0	0.00	0	0	0	0	Mariner/Tc1	Anopheles gambiae str. PEST		NotoAg1	0	0.00	0	0	0	0	R1	Anopheles gambiae
MARINERN12_AG	0	0.00	0	0	0	0	Mariner/Tc1	Anopheles gambiae str. PEST		P1_AG	0	0.00	0	0	0	0	P	Anopheles gambiae str. PEST
MARINERN2_AG	0	0.00	0	0	0	0	Mariner/Tc1	Anopheles gambiae str. PEST		P2_AG	0	0.00	0	0	0	0	P	Anopheles gambiae str. PEST
MARINERN3_AG	0	0.00	0	0	0	0	Mariner/Tc1	Anopheles gambiae str. PEST		P3_AG	0	0.00	0	0	0	0	P	Anopheles gambiae str. PEST
MARINERN3a_AG	0	0.00	0	0	0	0	Mariner/Tc1	Anopheles gambiae str. PEST		P4_AG	0	0.00	0	0	0	0	hAT	Anopheles gambiae str. PEST
MARINERN4_AG	0	0.00	0	0	0	0	Mariner/Tc1	Anopheles gambiae str. PEST		PEGASUS	0	0.00	0	0	0	0	hAT	Anopheles gambiae
MARINERN6_AG	0	0.00	0	0	0	0	Mariner/Tc1	Anopheles gambiae str. PEST		PegasusA	0	0.00	0	0	0	0	hAT	Anopheles gambiae str. PEST
MARINERN7_AG	0	0.00	0	0	0	0	Mariner/Tc1	Anopheles gambiae str. PEST		piggyBac1_AG	0	0.00	0	0	0	0	piggyBac	Anopheles gambiae str. PEST
MTANGA_I	0	0.00	0	0	0	0	Copia	Anopheles gambiae		piggyBacN1_AG	0	0.00	0	0	0	0	piggyBac	Anopheles gambiae str. PEST
MTANGA_LTR	0	0.00	0	0	0	0	Copia	Anopheles gambiae		Q	0	0.00	0	0	0	0	CR1	Anopheles gambiae
P2_AG	0	0.00	0	0	0	0	P	Anopheles gambiae str. PEST		QUETZAL	0	0.00	0	0	0	0	Mariner/Tc1	Anopheles albimanus
P3_AG	0	0.00	0	0	0	0	P	Anopheles gambiae str. PEST		R6Ag1	0	0.00	0	0	0	0	R1	Anopheles gambiae
P4_AG	0	0.00	0	0	0	0	hAT	Anopheles gambiae str. PEST		R6Ag3	0	0.00	0	0	0	0	R1	Anopheles gambiae
PEGASUS	0	0.00	0	0	0	0	hAT	Anopheles gambiae		R7Ag1	0	0.00	0	0	0	0	R1	Anopheles gambiae
PegasusA	0	0.00	0	0	0	0	hAT	Anopheles gambiae str. PEST		RETRO1_AG_LTR	0	0.00	0	0	0	0	BEL	Anopheles gambiae
piggyBac1_AG	0	0.00	0	0	0	0	piggyBac	Anopheles gambiae str. PEST		RETRO14_AG_LTR	0	0.00	0	0	0	0	Gypsy	Anopheles gambiae
piggyBacN1_AG	0	0.00	0	0	0	0	piggyBac	Anopheles gambiae str. PEST		RETRO16_AG_LTR	0	0.00	0	0	0	0	Copia	Anopheles gambiae
Q	0	0.00	0	0	0	0	CR1	Anopheles gambiae		RETRO18_AG_LTR	0	0.00	0	0	0	0	BEL	Anopheles gambiae
QUETZAL	0	0.00	0	0	0	0	Mariner/Tc1	Anopheles albimanus		RETRO20_AG_LTR	0	0.00	0	0	0	0	BEL	Anopheles gambiae
R6Ag3	0	0.00	0	0	0	0	R1	Anopheles gambiae		RETRO33_AG_LTR	0	0.00	0	0	0	0	BEL	Anopheles gambiae
RETRO1_AG_LTR	0	0.00	0	0	0	0	BEL	Anopheles gambiae		RETRO43_AG_LTR	0	0.00	0	0	0	0	Gypsy	Anopheles gambiae
RETRO14_AG_LTR	0	0.00	0	0	0	0	Gypsy	Anopheles gambiae		RETRO5_AG_LTR	0	0.00	0	0	0	0	LTR Retrotransposon	Anopheles gambiae
RETRO16_AG_LTR	0	0.00	0	0	0	0	Copia	Anopheles gambiae		RETRO6_AG_LTR	0	0.00	0	0	0	0	BEL	Anopheles gambiae
RETRO18_AG_LTR	0	0.00	0	0	0	0	BEL	Anopheles gambiae		RETRO60_AG_LTR	0	0.00	0	0	0	0	LTR Retrotransposon	Anopheles gambiae
RETRO20_AG_LTR	0	0.00	0	0	0	0	BEL	Anopheles gambiae		RETRO76_AG_LTR	0	0.00	0	0	0	0	BEL	Anopheles gambiae
RETRO33_AG_LTR	0	0.00	0	0	0	0	BEL	Anopheles gambiae		RETRO92_AG_LTR	0	0.00	0	0	0	0	Copia	Anopheles gambiae
RETRO43_AG_LTR	0	0.00	0	0	0	0	Gypsy	Anopheles gambiae		RETRO931_AG_LTR	0	0.00	0	0	0	0	BEL	Anopheles gambiae
RETRO5_AG_LTR	0	0.00	0	0	0	0	LTR Retrotransposon	Anopheles gambiae		RETRO932_AG_LTR	0	0.00	0	0	0	0	BEL	Anopheles gambiae
RETRO6_AG_LTR	0	0.00	0	0	0	0	BEL	Anopheles gambiae		RETRO933_AG_LTR	0	0.00	0	0	0	0	BEL	Anopheles gambiae
RETRO60_AG_LTR	0	0.00	0	0	0	0	LTR Retrotransposon	Anopheles gambiae		RETRO981_AG_LTR	0	0.00	0	0	0	0	Gypsy	Anopheles gambiae
RETRO76_AG_LTR	0	0.00	0	0	0	0	BEL	Anopheles gambiae		RETRO99_AG_LTR	0	0.00	0	0	0	0	Gypsy	Anopheles gambiae
RETRO931_AG_LTR	0	0.00	0	0	0	0	BEL	Anopheles gambiae		RETRO993_AG_LTR	0	0.00	0	0	0	0	Gypsy	Anopheles gambiae
RETRO932_AG_LTR	0	0.00	0	0	0	0	BEL	Anopheles gambiae		RT2	0	0.00	0	0	0	0	R1	Anopheles gambiae
RETRO933_AG_LTR	0	0.00	0	0	0	0	BEL	Anopheles gambiae		RTAg3	0	0.00	0	0	0	0	R1	Anopheles gambiae
RETRO981_AG_LTR	0	0.00	0	0	0	0	Gypsy	Anopheles gambiae		RTE-1_AG	0	0.00	0	0	0	0	RTE	Anopheles gambiae str. PEST
RETRO99_AG_LTR	0	0.00	0	0	0	0	Gypsy	Anopheles gambiae		RTE-2_AG	0	0.00	0	0	0	0	RTE	Anopheles gambiae str. PEST
RETRO993_AG_LTR	0	0.00	0	0	0	0	Gypsy	Anopheles gambiae		T1	0	0.00	0	0	0	0	CR1	Anopheles gambiae
RTE-2_AG	0	0.00	0	0	0	0	RTE	Anopheles gambiae str. PEST		Tc1-1_AG	0	0.00	0	0	0	0	Mariner/Tc1	Anopheles gambiae str. PEST
Tc1-1_AG	0	0.00	0	0	0	0	Mariner/Tc1	Anopheles gambiae str. PEST		TC1N-1_AG	0	0.00	0	0	0	0	Mariner/Tc1	Anopheles gambiae str. PEST
TC1N-1_AG	0	0.00	0	0	0	0	Mariner/Tc1	Anopheles gambiae str. PEST		TC1N-2_AG	0	0.00	0	0	0	0	Mariner/Tc1	Anopheles gambiae str. PEST
TC1N-2_AG	0	0.00	0	0	0	0	Mariner/Tc1	Anopheles gambiae str. PEST		TE-1_Anop	0	0.00	0	0	0	0	Transposable Element	Anopheles
TE-1_Anop	0	0.00	0	0	0	0	Transposable Element	Anopheles		TRANSIB1_AG	0	0.00	0	0	0	0	Transib	Anopheles gambiae str. PEST
TRANSIB1_AG	0	0.00	0	0	0	0	Transib	Anopheles gambiae str. PEST		TRANSIB2_AG	0	0.00	0	0	0	0	Transib	Anopheles gambiae str. PEST
TRANSIB2_AG	0	0.00	0	0	0	0	Transib	Anopheles gambiae str. PEST		TRANSIB3_AG	0	0.00	0	0	0	0	Transib	Anopheles gambiae str. PEST
TRANSIB3_AG	0	0.00	0	0	0	0	Transib	Anopheles gambiae str. PEST		TransibN1_AG	0	0.00	0	0	0	0	Transib	Anopheles gambiae str. PEST
TransibN1_AG	0	0.00	0	0	0	0	Transib	Anopheles gambiae str. PEST		TransibN2_AG	0	0.00	0	0	0	0	Transib	Anopheles gambiae
TransibN2_AG	0	0.00	0	0	0	0	Transib	Anopheles gambiae		TransibN3_AG	0	0.00	0	0	0	0	Transib	Anopheles gambiae
TransibN3_AG	0	0.00	0	0	0	0	Transib	Anopheles gambiae		TSESSEBEII	0	0.00	0	0	0	0	Mariner/Tc1	Anopheles gambiae
Waldo1_AG	0	0.00	0	0	0	0	R1	Anopheles gambiae		Waldo1_AG	0	0.00	0	0	0	0	R1	Anopheles gambiae
WaldoAg2	0	0.00	0	0	0	0	R1	Anopheles gambiae		WaldoAg2	0	0.00	0	0	0	0	R1	Anopheles gambiae
Total:	14350									total:	7116
0mm / 0-3mm:	0.495889
RPM 0-3mm:	859.703									RPM 0mm:	426.317
