# Supplementary material for: Increased production of piRNAs from euchromatic clusters and genes in Anopheles gambiae compared with Drosophilamelanogaster
Source: Epigenetics Chromatin. 2015 Nov 27;8:50. doi: 10.1186/s13072-015-0041-5 (PMC4662822; doi:10.1186/s13072-015-0041-5)
Supplement: Supplementary file 15 — 10.1186/s13072-015-0041-5 GO annotation clusters of genes with high piRNA mapping in An. gambiae. [file 13072_2015_41_MOESM15_ESM.xlsx]

## Sheet: GO Annotation Clusters
Table S8. GO annotation clusters of genes with high piRNA mapping in An. gambiae.
Genes with 5-10 RPM
Annotation Cluster 1		Enrichment Score: 15.17	Gene Count	P_Value	Benjamini
	GOTERM_BP_FAT	translation	47	1.6e-22	1e-19
	KEGG_PATHWAY	Ribosome	33	2.3e-22	9.8e-21
	GOTERM_MF_FAT	structural constituent of ribosome	32	1.7e-19	3.9e-17
	GOTERM_CC_FAT	intracellular non-membrane-bounded organelle	53	1.2e-16	1.2e-14
	GOTERM_CC_FAT	non-membrane-bounded organelle	53	1.2e-16	1.2e-14
	GOTERM_CC_FAT	ribosome	32	6.6e-16	3.7e-14
	GOTERM_CC_FAT	ribonucleoprotein complex	34	7.2e-15	2.7e-13
	GOTERM_MF_FAT	structural molecule activity	35	2.6e-10	3e-08
	SP_PIR_KEYWORDS	ribonucleoprotein	14	3.4e-10	2.9e-08
	SP_PIR_KEYWORDS	ribosomal protein	14	5.5e-10	2.3e-08
Annotation Cluster 2		Enrichment Score: 5.38	Gene Count	P_Value	Benjamini
	SP_PIR_KEYWORDS	protein biosynthesis	12	6.1e-10	1.7e-08
	SP_PIR_KEYWORDS	cytoplasm	13	1e-07	2.2e-06
	GOTERM_MF_FAT	translation factor activity, nucleic acid binding	12	1.9e-07	1.5e-05
	SP_PIR_KEYWORDS	Initiation factor	6	3.2e-05	0.00034
	GOTERM_MF_FAT	translation initiation factor activity	7	0.00035	0.02
	GOTERM_BP_FAT	translational initiation	4	0.038	0.56
Annotation Cluster 3		Enrichment Score: 5.3	Gene Count	P_Value	Benjamini
	INTERPRO	Bromodomain	7	2.6e-06	0.0016
	INTERPRO	Bromodomain, conserved site	6	3.4e-06	0.0011
	SMART	BROMO	7	3.7e-06	0.00047
	SP_PIR_KEYWORDS	bromodomain	5	1.9e-05	0.00026
Annotation Cluster 4		Enrichment Score: 3.99	Gene Count	P_Value	Benjamini
	INTERPRO	Chaperonin Cpn60/TCP-1	6	3.4e-06	0.0011
	INTERPRO	Chaperone, tailless complex polypeptide 1	5	3.6e-05	0.0056
	INTERPRO	Chaperonin TCP-1, conserved site	5	3.6e-05	0.0056
	SP_PIR_KEYWORDS	Chaperone	7	5.6e-05	0.00053
	GOTERM_MF_FAT	unfolded protein binding	8	0.00061	0.028
	GOTERM_BP_FAT	protein folding	9	0.0074	0.21
Annotation Cluster 5		Enrichment Score: 3.71	Gene Count	P_Value	Benjamini
	GOTERM_BP_FAT	chromatin organization	15	5.4e-08	1.7e-05
	GOTERM_BP_FAT	cellular macromolecular complex subunit organization	15	1.4e-06	0.0003
	SP_PIR_KEYWORDS	nucleosome core	6	2.7e-06	4.6e-05
	GOTERM_BP_FAT	chromatin assembly or disassembly	10	3.5e-06	0.00055
	GOTERM_BP_FAT	chromosome organization	16	5e-06	0.00063
	GOTERM_BP_FAT	macromolecular complex subunit organization	16	8.4e-06	0.00087
	INTERPRO	Histone core	6	1e-05	0.0021
	SP_PIR_KEYWORDS	chromosomal protein	6	2.3e-05	0.00028
	GOTERM_BP_FAT	cellular macromolecular complex assembly	12	4.1e-05	0.0036
	GOTERM_CC_FAT	chromatin	10	4.2e-05	0.0012
	GOTERM_BP_FAT	nucleosome organization	8	4.9e-05	0.0038
	GOTERM_BP_FAT	nucleosome assembly	7	0.00016	0.01
	GOTERM_BP_FAT	chromatin assembly	7	0.00016	0.01
	GOTERM_BP_FAT	macromolecular complex assembly	13	0.0002	0.011
	GOTERM_BP_FAT	protein-DNA complex assembly	7	0.00021	0.011
	GOTERM_CC_FAT	chromosome	14	0.00045	0.01
	INTERPRO	Histone-fold	6	0.00089	0.067
	GOTERM_CC_FAT	nucleosome	6	0.0011	0.021
	GOTERM_CC_FAT	chromosomal part	11	0.002	0.032
	GOTERM_BP_FAT	DNA packaging	7	0.0023	0.086
	GOTERM_CC_FAT	protein-DNA complex	6	0.0036	0.05
	INTERPRO	Histone H2A	3	0.014	0.53
	SMART	H2A	3	0.016	0.51
	SP_PIR_KEYWORDS	nucleus	13	0.039	0.18
	GOTERM_MF_FAT	DNA binding	25	0.056	0.49
	SP_PIR_KEYWORDS	dna-binding	9	0.14	0.47
Annotation Cluster 6		Enrichment Score: 3.48	Gene Count	P_Value	Benjamini
	INTERPRO	K Homology	6	0.00013	0.016
	SMART	KH	6	0.00017	0.011
	INTERPRO	K Homology, type 1, subgroup	5	0.00045	0.046
	INTERPRO	K Homology, type 1	5	0.0006	0.052
	GOTERM_MF_FAT	RNA binding	15	0.00066	0.025
Annotation Cluster 7		Enrichment Score: 1.69	Gene Count	P_Value	Benjamini
	SP_PIR_KEYWORDS	nucleotide-binding	25	0.0014	0.012
	SP_PIR_KEYWORDS	atp-binding	21	0.0016	0.012
	GOTERM_MF_FAT	ATP binding	32	0.029	0.47
	GOTERM_MF_FAT	adenyl ribonucleotide binding	32	0.03	0.44
	GOTERM_MF_FAT	ribonucleotide binding	37	0.033	0.45
	GOTERM_MF_FAT	purine ribonucleotide binding	37	0.033	0.45
	GOTERM_MF_FAT	nucleotide binding	47	0.037	0.45
	GOTERM_MF_FAT	adenyl nucleotide binding	34	0.041	0.46
	GOTERM_MF_FAT	purine nucleoside binding	34	0.041	0.46
	GOTERM_MF_FAT	purine nucleotide binding	39	0.044	0.46
	GOTERM_MF_FAT	nucleoside binding	34	0.045	0.45
Annotation Cluster 8		Enrichment Score: 1.67	Gene Count	P_Value	Benjamini
	GOTERM_BP_FAT	translational elongation	4	0.011	0.27
	SP_PIR_KEYWORDS	elongation factor	3	0.017	0.095
	GOTERM_MF_FAT	translation elongation factor activity	3	0.051	0.48
Annotation Cluster 9		Enrichment Score: 1.67	Gene Count	P_Value	Benjamini
	INTERPRO	Cyclin, A/B/D/E	3	0.0044	0.26
	SP_PIR_KEYWORDS	cyclin	4	0.0056	0.036
	INTERPRO	Cyclin, N-terminal	4	0.0073	0.37
	PIR_SUPERFAMILY	PIRSF001771:Cyclin_A_B_D_E	3	0.0088	0.38
	INTERPRO	Cyclin-related	4	0.014	0.56
	INTERPRO	Cyclin	4	0.017	0.55
	INTERPRO	Cyclin, C-terminal	3	0.019	0.57
	SMART	CYCLIN	4	0.02	0.47
	GOTERM_BP_FAT	cell division	5	0.073	0.77
	KEGG_PATHWAY	Progesterone-mediated oocyte maturation	5	0.18	0.99
	GOTERM_BP_FAT	cell cycle	7	0.21	0.91
Annotation Cluster 10		Enrichment Score: 1.67	Gene Count	P_Value	Benjamini
	GOTERM_BP_FAT	histone methylation	5	0.00015	0.01
	GOTERM_BP_FAT	protein amino acid methylation	5	0.00065	0.031
	GOTERM_BP_FAT	protein amino acid alkylation	5	0.00065	0.031
	GOTERM_BP_FAT	chromatin modification	7	0.00082	0.036
	GOTERM_BP_FAT	covalent chromatin modification	5	0.0018	0.072
	GOTERM_BP_FAT	histone modification	5	0.0018	0.072
	GOTERM_BP_FAT	biopolymer methylation	5	0.0039	0.13
	GOTERM_MF_FAT	histone methyltransferase activity	4	0.0085	0.25
	GOTERM_CC_FAT	histone methyltransferase complex	3	0.012	0.12
	GOTERM_CC_FAT	methyltransferase complex	3	0.012	0.12
	GOTERM_BP_FAT	one-carbon metabolic process	6	0.015	0.33
	GOTERM_MF_FAT	protein methyltransferase activity	4	0.018	0.42
	GOTERM_BP_FAT	methylation	5	0.018	0.38
	GOTERM_MF_FAT	N-methyltransferase activity	4	0.025	0.48
	SP_PIR_KEYWORDS	methyltransferase	3	0.052	0.22
	GOTERM_CC_FAT	nuclear lumen	6	0.23	0.86
	GOTERM_CC_FAT	nucleoplasm part	5	0.28	0.89
	GOTERM_CC_FAT	intracellular organelle lumen	6	0.34	0.92
	GOTERM_CC_FAT	organelle lumen	6	0.34	0.92
	GOTERM_CC_FAT	nucleoplasm	5	0.39	0.95
	GOTERM_CC_FAT	membrane-enclosed lumen	6	0.41	0.93
	SP_PIR_KEYWORDS	Transcription	3	0.67	0.97
	GOTERM_BP_FAT	transcription	4	0.91	1
Annotation Cluster 11		Enrichment Score: 1.58	Gene Count	P_Value	Benjamini
	INTERPRO	Plexin	3	0.019	0.57
	INTERPRO	Plexin/semaphorin/integrin	3	0.029	0.69
	SMART	PSI	3	0.033	0.46
Annotation Cluster 12		Enrichment Score: 1.45	Gene Count	P_Value	Benjamini
	INTERPRO	Ubiquitin	4	0.03	0.68
	SMART	UBQ	4	0.036	0.44
	INTERPRO	Ubiquitin supergroup	4	0.041	0.73
Annotation Cluster 13		Enrichment Score: 1.33	Gene Count	P_Value	Benjamini
	GOTERM_BP_FAT	nuclear transport	6	0.0026	0.093
	GOTERM_BP_FAT	nucleocytoplasmic transport	6	0.0026	0.093
	GOTERM_CC_FAT	pore complex	6	0.0036	0.05
	GOTERM_CC_FAT	nuclear pore	6	0.0036	0.05
	GOTERM_BP_FAT	nuclear import	5	0.0059	0.18
	GOTERM_BP_FAT	protein import into nucleus	5	0.0059	0.18
	GOTERM_BP_FAT	protein localization in nucleus	5	0.0059	0.18
	GOTERM_CC_FAT	nuclear envelope	6	0.018	0.15
	GOTERM_BP_FAT	protein targeting	6	0.02	0.4
	GOTERM_BP_FAT	protein import	5	0.027	0.45
	GOTERM_BP_FAT	protein localization in organelle	5	0.045	0.61
	GOTERM_BP_FAT	protein localization	12	0.046	0.61
	INTERPRO	Armadillo-like helical	5	0.075	0.87
	GOTERM_MF_FAT	protein transporter activity	4	0.093	0.63
	GOTERM_BP_FAT	cellular macromolecule localization	8	0.1	0.83
	GOTERM_BP_FAT	protein transport	10	0.11	0.83
	GOTERM_BP_FAT	establishment of protein localization	10	0.11	0.83
	GOTERM_BP_FAT	intracellular protein transport	7	0.15	0.88
	GOTERM_BP_FAT	cellular protein localization	7	0.17	0.88
	GOTERM_BP_FAT	intracellular transport	8	0.21	0.91
	GOTERM_CC_FAT	endomembrane system	7	0.26	0.88
	GOTERM_CC_FAT	organelle envelope	7	0.39	0.94
	GOTERM_CC_FAT	envelope	7	0.4	0.94
	GOTERM_CC_FAT	integral to membrane	20	1	1
	GOTERM_CC_FAT	intrinsic to membrane	20	1	1
Annotation Cluster 14		Enrichment Score: 1.3	Gene Count	P_Value	Benjamini
	INTERPRO	Chromo domain	3	0.035	0.69
	SMART	CHROMO	3	0.04	0.44
	GOTERM_MF_FAT	chromatin binding	3	0.09	0.63
Genes with 10+ RPM
Annotation Cluster 1		Enrichment Score: 25.15	Gene Count	P_Value	Benjamini
	KEGG_PATHWAY	Ribosome	39	9.5e-35	2.7e-33
	GOTERM_MF_FAT	structural constituent of ribosome	39	1.5e-32	2.4e-30
	SP_PIR_KEYWORDS	ribosomal protein	26	2.8e-29	2.3e-27
	SP_PIR_KEYWORDS	ribonucleoprotein	24	2.1e-26	8.5e-25
	GOTERM_CC_FAT	ribosome	40	2.4e-26	2.9e-24
	GOTERM_BP_FAT	translation	43	7.5e-25	4.7e-22
	GOTERM_CC_FAT	ribonucleoprotein complex	41	1.4e-23	8.5e-22
	GOTERM_MF_FAT	structural molecule activity	43	4.4e-21	3.5e-19
	GOTERM_CC_FAT	non-membrane-bounded organelle	54	5.6e-20	2.3e-18
	GOTERM_CC_FAT	intracellular non-membrane-bounded organelle	54	5.6e-20	2.3e-18
Annotation Cluster 2		Enrichment Score: 2.76	Gene Count	P_Value	Benjamini
	GOTERM_BP_FAT	cellular macromolecular complex assembly	12	1.9e-06	0.00059
	GOTERM_BP_FAT	cellular macromolecular complex subunit organization	12	1.1e-05	0.0022
	SP_PIR_KEYWORDS	nucleosome core	5	2.7e-05	0.00075
	GOTERM_BP_FAT	macromolecular complex assembly	12	4.8e-05	0.0042
	INTERPRO	Histone core	5	6.7e-05	0.029
	GOTERM_BP_FAT	macromolecular complex subunit organization	12	0.00014	0.0078
	SP_PIR_KEYWORDS	chromosomal protein	5	0.00014	0.0029
	GOTERM_BP_FAT	nucleosome assembly	6	0.00034	0.015
	GOTERM_BP_FAT	chromatin assembly	6	0.00034	0.015
	GOTERM_BP_FAT	protein-DNA complex assembly	6	0.00042	0.017
	GOTERM_BP_FAT	nucleosome organization	6	0.00077	0.026
	INTERPRO	Histone-fold	5	0.0022	0.27
	GOTERM_BP_FAT	chromatin assembly or disassembly	6	0.0024	0.06
	GOTERM_BP_FAT	DNA packaging	6	0.0031	0.071
	GOTERM_CC_FAT	nucleosome	5	0.0061	0.1
	GOTERM_BP_FAT	chromatin organization	7	0.0074	0.15
	GOTERM_CC_FAT	protein-DNA complex	5	0.015	0.2
	GOTERM_CC_FAT	chromatin	6	0.021	0.25
	GOTERM_BP_FAT	chromosome organization	8	0.022	0.31
	SP_PIR_KEYWORDS	nucleus	10	0.068	0.44
	SP_PIR_KEYWORDS	dna-binding	8	0.091	0.51
	GOTERM_CC_FAT	chromosomal part	7	0.095	0.58
	GOTERM_CC_FAT	chromosome	7	0.23	0.83
	GOTERM_MF_FAT	DNA binding	12	0.75	1
Annotation Cluster 3		Enrichment Score: 2.34	Gene Count	P_Value	Benjamini
	GOTERM_BP_FAT	reproductive developmental process	13	1.1e-05	0.0017
	GOTERM_BP_FAT	germ cell development	9	3.6e-05	0.0044
	GOTERM_BP_FAT	reproductive cellular process	12	4.3e-05	0.0044
	GOTERM_BP_FAT	gamete generation	13	6.7e-05	0.0052
	GOTERM_BP_FAT	sexual reproduction	13	0.0001	0.0072
	GOTERM_BP_FAT	reproductive process in a multicellular organism	13	0.00011	0.007
	GOTERM_BP_FAT	multicellular organism reproduction	13	0.00011	0.007
	GOTERM_BP_FAT	spermatid development	5	0.00028	0.013
	GOTERM_BP_FAT	spermatid differentiation	5	0.00028	0.013
	GOTERM_BP_FAT	spermatogenesis	6	0.00034	0.015
	GOTERM_BP_FAT	male gamete generation	6	0.00034	0.015
	GOTERM_BP_FAT	oogenesis	8	0.0099	0.18
	GOTERM_BP_FAT	female gamete generation	8	0.011	0.19
	GOTERM_BP_FAT	determination of anterior/posterior axis, embryo	4	0.012	0.21
	GOTERM_BP_FAT	tripartite regional subdivision	4	0.012	0.21
	GOTERM_BP_FAT	embryonic axis specification	4	0.014	0.23
	GOTERM_BP_FAT	anterior/posterior axis specification	4	0.019	0.29
	GOTERM_BP_FAT	anterior/posterior pattern formation	4	0.031	0.37
	GOTERM_BP_FAT	segmentation	5	0.041	0.41
	GOTERM_BP_FAT	ovarian follicle cell development	4	0.075	0.56
	GOTERM_BP_FAT	blastoderm segmentation	4	0.075	0.56
	GOTERM_BP_FAT	axis specification	4	0.08	0.58
	GOTERM_BP_FAT	embryonic pattern specification	4	0.086	0.6
	GOTERM_BP_FAT	eggshell formation	3	0.086	0.6
	GOTERM_BP_FAT	chorion-containing eggshell formation	3	0.086	0.6
	GOTERM_BP_FAT	regionalization	6	0.092	0.62
	GOTERM_BP_FAT	germarium-derived egg chamber formation	3	0.1	0.65
	GOTERM_BP_FAT	pattern specification process	6	0.12	0.68
	GOTERM_BP_FAT	cytoskeleton organization	3	0.7	1
Annotation Cluster 4		Enrichment Score: 2.13	Gene Count	P_Value	Benjamini
	GOTERM_BP_FAT	nuclear import	6	0.00016	0.0083
	GOTERM_BP_FAT	protein import into nucleus	6	0.00016	0.0083
	GOTERM_BP_FAT	protein localization in nucleus	6	0.00016	0.0083
	GOTERM_BP_FAT	nuclear transport	6	0.00064	0.024
	GOTERM_BP_FAT	nucleocytoplasmic transport	6	0.00064	0.024
	GOTERM_BP_FAT	intracellular transport	12	0.00073	0.026
	INTERPRO	Armadillo-like helical	7	0.001	0.2
	GOTERM_BP_FAT	intracellular protein transport	10	0.0012	0.037
	GOTERM_BP_FAT	protein import	6	0.0013	0.04
	GOTERM_BP_FAT	cellular protein localization	10	0.0014	0.04
	GOTERM_BP_FAT	cellular protein complex assembly	6	0.0021	0.056
	GOTERM_BP_FAT	cellular macromolecule localization	10	0.0023	0.06
	GOTERM_BP_FAT	protein localization in organelle	6	0.0027	0.065
	GOTERM_BP_FAT	protein targeting	6	0.0056	0.12
	GOTERM_MF_FAT	protein transporter activity	5	0.0082	0.2
	INTERPRO	Importin-beta, N-terminal	3	0.019	0.82
	GOTERM_BP_FAT	protein transport	10	0.02	0.29
	GOTERM_BP_FAT	establishment of protein localization	10	0.02	0.29
	GOTERM_BP_FAT	protein complex biogenesis	6	0.024	0.32
	GOTERM_BP_FAT	protein complex assembly	6	0.024	0.32
	GOTERM_BP_FAT	protein localization	10	0.037	0.4
	GOTERM_BP_FAT	protein import into nucleus, docking	3	0.039	0.4
	GOTERM_BP_FAT	protein polymerization	3	0.061	0.51
	GOTERM_CC_FAT	pore complex	4	0.073	0.53
	GOTERM_CC_FAT	nuclear pore	4	0.073	0.53
	GOTERM_CC_FAT	endomembrane system	8	0.092	0.59
	GOTERM_CC_FAT	nuclear envelope	4	0.17	0.75
	GOTERM_CC_FAT	organelle envelope	5	0.69	1
	GOTERM_CC_FAT	envelope	5	0.69	1
Annotation Cluster 5		Enrichment Score: 1.81	Gene Count	P_Value	Benjamini
	GOTERM_MF_FAT	microtubule binding	4	0.0047	0.23
	GOTERM_MF_FAT	tubulin binding	4	0.007	0.2
	GOTERM_MF_FAT	cytoskeletal protein binding	5	0.11	0.79
Annotation Cluster 6		Enrichment Score: 1.37	Gene Count	P_Value	Benjamini
	GOTERM_BP_FAT	regulation of translation	3	0.026	0.33
	GOTERM_MF_FAT	translation factor activity, nucleic acid binding	5	0.026	0.42
	GOTERM_BP_FAT	posttranscriptional regulation of gene expression	4	0.035	0.39
	GOTERM_BP_FAT	regulation of cellular protein metabolic process	3	0.13	0.73
