# Supplementary material for: Increased production of piRNAs from euchromatic clusters and genes in Anopheles gambiae compared with Drosophilamelanogaster
Source: Epigenetics Chromatin. 2015 Nov 27;8:50. doi: 10.1186/s13072-015-0041-5 (PMC4662822; doi:10.1186/s13072-015-0041-5)
Supplement: Supplementary file 16 — 10.1186/s13072-015-0041-5 GO annotation of genes in the “reproduction and development” cluster in An. gambiae. [file 13072_2015_41_MOESM16_ESM.xlsx]

## Sheet: Experimental Evidence
Table S9. GO annotation of genes in the “reproduction and development” cluster in An. gambiae.
Gene Name	Drosophila orthologue	Drosophila GO Biological Processes Terms Based on Experimental Evidence (16 terms)
AGAP000145	N/A
AGAP000561	Kinesin heavy chain (FBgn0001308)	actin filament bundle organization, axon cargo transport, axon guidance, axonogenesis, centrosome separation, cytoplasmic transport, dendrite morphogenesis, dorsal appendage formation, establishment of nucleus localization, eye photoreceptor cell differentiation, intracellular distribution of mitochondria, intracellular protein transport, larval locomotory behavior, maintenance of cell polarity, …
AGAP001157	Poe (FBgn0011230)	perineurial glial growth, sperm individualization, spermatid development
AGAP001780	Hyperplastic Discs (FBgn0002431)	eye-antennal disc morphogenesis, female gonad development, imaginal disc development, imaginal disc growth, male meiosis cytokinesis, spermatid nucleus differentiation, spermatogenesis
AGAP002015	Dynein heavy chain 64C (FBgn0261797)	axon cargo transport, border follicle cell migration, cellularization, centrosome cycle, centrosome localization, chitin-based cuticle development, cystoblast division, dendrite morphogenesis, establishment of epithelial cell apical/basal polarity, establishment of Golgi localization, establishment or maintenance of epithelial cell apical/basal polarity, germarium-derived oocyte fate determinatio…
AGAP002651	BIR repeat containing ubiquitin-conjugating enzyme (FBgn0266717)	cellular response to starvation, negative regulation of apoptotic process, negative regulation of macroautophagy, negative regulation of nurse cell apoptotic process, oogenesis, programmed cell death, protein polyubiquitination, protein ubiquitination involved in ubiquitin-dependent protein catabolic process, spermatid development
AGAP003290	female sterile (1) Nasrat (FBgn0004650)	chorion-containing eggshell formation, vitelline membrane formation involved in chorion-containing eggshell formation, eggshell chorion assembly, terminal region determination, anterior/posterior axis specification, embryo,oogenesis
AGAP003545	oskar (FBgn0003015)	pole cell development, pole cell fate determination, pole cell formation, germ cell development, oocyte anterior/posterior axis specification, pole plasm assembly, pole plasm protein localization, posterior abdomen determination, long-term memory, visual behavior, oocyte microtubule cytoskeleton polarization, visual learning, anterior/posterior axis specification, embryo, pole plasm mRNA localiza…
AGAP005134	bellwether (FBgn0011211)	phagocytosis, spermatid development, ATP synthesis coupled proton transport, ATP hydrolysis coupled proton transport, proton transport, growth, ATP metabolic process
AGAP007299	moleskin (FBgn0026252)	MAPK import into nucleus, protein import into nucleus, snRNP protein import into nucleus, intracellular protein transport, transmembrane receptor protein tyrosine kinase signaling pathway, epidermal growth factor receptor signaling pathway , imaginal disc-derived wing vein specification, imaginal disc-derived wing morphogenesis, cell proliferation, imaginal disc-derived wing vein morphogenesis, m…
AGAP008578	N/A
AGAP009792	Pendulin (FBgn0267727)	protein import into nucleus, docking, protein import into nucleus, NLS-bearing protein import into nucleus, sperm individualization, female germline ring canal formation, cytoplasmic transport, nurse cell to oocyte, cell proliferation, cytoplasmic transport, gravitaxis, lymph gland development, centrosome duplication
AGAP009921	Female sterile (2) Ketel (FBgn0262743)	protein import into nucleus, docking, protein import into nucleus, NLS-bearing protein import into nucleus, intracellular protein transport, nucleocytoplasmic transport, actin filament organization, mitotic nuclear division, chorion-containing eggshell formation, regulation of cell shape, positive regulation of NFAT protein import into nucleuspositive regulation of NFAT protein import into nucleus
AGAP012056	Twinstar (FBgn0011726)	actin filament organization, actin filament polymerization, axonogenesis, border follicle cell migration, cell morphogenesis, compound eye development, compound eye morphogenesis, establishment of imaginal disc-derived wing hair orientation, establishment of ommatidial planar polarity, establishment of planar polarity, female gonad development, imaginal disc-derived leg segmentation, mitotic cyto…
